# Supplementary material for: Mechanism of phosphate sensing and signaling revealed by rice SPX1-PHR2 complex structure
Source: Nat Commun. 2021 Dec 2;12:7040. doi: 10.1038/s41467-021-27391-5 (PMC8639918; doi:10.1038/s41467-021-27391-5)
Supplement: Supplementary file 4 — Source Data [file 41467_2021_27391_MOESM4_ESM.xlsx]

## Sheet: Figure 1
Fig.1 a	Gel pictures												Fig.1 a (Lines of Gel filtration assay)						Fig.1 a (SEC-MALS)-PHR2				Fig.1 a (SEC-MALS)-PHR2+SPX1+InsP6				Fig.1 a (SEC-MALS)-SPX1											Fig.1 b (Lines of Gel filtration assay)							Fig.1 b (SEC-MALS)-PHR2(L348A)
													Volume	SPX1	PHR2	PHR2+SPX1	PHR2+SPX1+InsP6		Volume	Asb280nm	Molar mass		Volume	Asb280nm	Molar mass		Volume	Asb280nm	Molar mass									Volume	PHR2(L348A)	PHR2	PHR2(L358A)	PHR2(I362A)	PHR2(L344A/Q351A/Q355A)		Volume	Asb280nm	Molar mass
													ml	mAU	mAU	mAU	mAU		ml	mAU	kDa		ml	mAU	kDa		ml	mAU	kDa									ml	mAU	mAU	mAU	mAU	mAU		ml	mAU	kDa
													9	1.46216	-0.008377	-0.005474	0.313968		0.009325	48.4029			0.001592	1.66176			0.0102417	48.8061										9	0.09484	0.090066	0.047675	-0.152416	0.047112		0.00750833	0.094453
													9.001	1.46215	-0.009487	-0.004635	0.314125		0.0134199	48.4053			0.010009	1.6536			0.0143366	48.8064										9.001	0.093229	0.090755	0.047278	-0.152447	0.047688		0.0116032	0.0958587
													9.001	1.46264	-0.007054	-0.002246	0.314133		0.0175148	48.4013			0.018426	1.64274			0.0184314	48.8006										9.001	0.093508	0.090302	0.046428	-0.152364	0.047553		0.0156981	0.0962698
													9.002	1.46321	-0.004153	-0.002909	0.315796		0.0216097	48.4003			0.026844	1.64017			0.0225263	48.7936										9.002	0.093199	0.089882	0.046059	-0.152251	0.047166		0.019793	0.096
													9.003	1.46082	-0.003709	-0.002798	0.317064		0.0257046	48.4036			0.035261	1.63969			0.0266212	48.7919										9.003	0.09328	0.089709	0.045739	-0.15276	0.048219		0.0238879	0.0951919
													9.003	1.46142	-0.003867	-0.00016	0.318173		0.0297995	48.4031			0.043678	1.63935			0.0307161	48.8										9.003	0.094271	0.089819	0.045244	-0.152974	0.048732		0.0279828	0.0941834
													9.004	1.4606	-0.001731	0.000341	0.318427		0.0338943	48.3998			0.052095	1.64567			0.034811	48.81										9.004	0.094107	0.089991	0.044325	-0.153242	0.048845		0.0320777	0.0933738
													9.005	1.4605	0.000904	0.001462	0.317994		0.0379892	48.398			0.060513	1.64702			0.0389059	48.8133										9.005	0.093704	0.089742	0.04311	-0.153312	0.049171		0.0361726	0.0928776
													9.005	1.46056	0.002918	0.003568	0.318549		0.0420841	48.3932			0.06893	1.64012			0.0430008	48.8075										9.005	0.093317	0.089496	0.042677	-0.153757	0.049256		0.0402675	0.0916561
													9.006	1.45997	0.004737	0.005302	0.320962		0.046179	48.3879			0.077347	1.63621			0.0470957	48.7982										9.006	0.093608	0.089405	0.042438	-0.153987	0.049214		0.0443624	0.0895861
													9.007	1.45891	0.004307	0.005549	0.323446		0.0502739	48.384			0.085764	1.63742			0.0511906	48.7937										9.007	0.094369	0.089643	0.042286	-0.154038	0.049202		0.0484573	0.088108
Fig.1 b	Gel pictures												9.007	1.45853	0.005566	0.005642	0.324657		0.0543688	48.385			0.094182	1.63973			0.0552855	48.7954										9.007	0.094231	0.089488	0.042084	-0.153636	0.049128		0.0525521	0.0867725
													9.008	1.45885	0.007196	0.007645	0.325822		0.0584637	48.3915			0.102599	1.64485			0.0593804	48.7986										9.008	0.093636	0.089763	0.042007	-0.153511	0.049283		0.056647	0.0854682
													9.009	1.45881	0.006367	0.009813	0.326942		0.0625586	48.3962			0.111016	1.64336			0.0634753	48.8013										9.009	0.09428	0.089927	0.041913	-0.154005	0.049324		0.0607419	0.0852259
													9.009	1.45857	0.005967	0.008134	0.328253		0.0666535	48.3968			0.119434	1.63491			0.0675701	48.8001										9.009	0.095068	0.089592	0.042019	-0.153882	0.049014		0.0648368	0.0859348
													9.01	1.45861	0.007155	0.005418	0.330161		0.0707484	48.391			0.127851	1.64504			0.071665	48.7961										9.01	0.096127	0.089091	0.041608	-0.15379	0.04851		0.0689317	0.085808
													9.011	1.4578	0.008797	0.003013	0.33124		0.0748433	48.3874			0.136268	1.65865			0.0757599	48.7937										9.011	0.097497	0.088846	0.041327	-0.154137	0.048228		0.0730266	0.0860211
													9.011	1.45856	0.009381	0.004989	0.331802		0.0789382	48.3892			0.144685	1.65688			0.0798548	48.7948										9.011	0.098918	0.088455	0.041927	-0.154215	0.048426		0.0771215	0.0866307
													9.012	1.45739	0.009608	0.003632	0.332877		0.083033	48.3907			0.153103	1.65722			0.0839497	48.7937										9.012	0.0994	0.088371	0.042012	-0.154147	0.049046		0.0812164	0.0858648
													9.013	1.4568	0.009926	0.003139	0.333763		0.0871279	48.3904			0.16152	1.65369			0.0880446	48.7943										9.013	0.098707	0.088731	0.042685	-0.154107	0.049364		0.0853113	0.085794
													9.013	1.45584	0.008615	0.005048	0.33414		0.0912228	48.3975			0.169937	1.64553			0.0921395	48.7992										9.013	0.098685	0.088774	0.043471	-0.154229	0.049746		0.0894062	0.0861342
													9.014	1.45586	0.007024	0.005008	0.334309		0.0953177	48.4007			0.178355	1.63911			0.0962344	48.7982										9.014	0.099169	0.0886	0.043616	-0.154471	0.049264		0.0935011	0.0871
													9.015	1.4556	0.00635	0.005094	0.334363		0.0994126	48.3926			0.186772	1.63674			0.100329	48.7969										9.015	0.099146	0.088676	0.043393	-0.154553	0.048996		0.097596	0.0882626
													9.015	1.4544	0.006119	0.004992	0.334454		0.103508	48.3917			0.195189	1.63988			0.104424	48.7902										9.015	0.099002	0.088506	0.043756	-0.15507	0.04956		0.101691	0.0886611
													9.016	1.45652	0.006675	0.007334	0.334154		0.107602	48.3934			0.203606	1.6436			0.108519	48.7857										9.016	0.100431	0.088111	0.044297	-0.154552	0.049965		0.105786	0.0885333
Fig.1 c	Gel pictures												9.017	1.45688	0.007653	0.008918	0.334195		0.111697	48.3976			0.212024	1.64147			0.112614	48.7909										9.017	0.101191	0.088257	0.044581	-0.154541	0.0505		0.109881	0.0882781
													9.017	1.45739	0.007266	0.009437	0.333372		0.115792	48.4043			0.220441	1.64113			0.116709	48.7958										9.017	0.10134	0.088051	0.044267	-0.154621	0.050383		0.113976	0.0880934
													9.018	1.45665	0.006521	0.009163	0.331845		0.119887	48.4062			0.228858	1.64075			0.120804	48.8016										9.018	0.101706	0.0881	0.043925	-0.15409	0.050141		0.11807	0.0879941
													9.019	1.45666	0.00703	0.009046	0.331312		0.123982	48.4024			0.237276	1.63964			0.124899	48.8038										9.019	0.101125	0.088477	0.043649	-0.153663	0.050035		0.122165	0.0887036
													9.019	1.45643	0.007991	0.008221	0.331734		0.128077	48.3898			0.245693	1.64113			0.128994	48.7983										9.019	0.10136	0.088963	0.043696	-0.153734	0.049601		0.12626	0.0890448
													9.02	1.45597	0.007625	0.009712	0.33226		0.132172	48.3795			0.25411	1.63414			0.133088	48.7926										9.02	0.101054	0.089037	0.044184	-0.153652	0.049303		0.130355	0.0895977
													9.021	1.45606	0.005729	0.010768	0.33215		0.136267	48.3733			0.262527	1.62694			0.137183	48.7916										9.021	0.101038	0.089824	0.043368	-0.153499	0.04914		0.13445	0.0896407
													9.021	1.45602	0.00648	0.011798	0.33185		0.140362	48.3743			0.270945	1.62597			0.141278	48.7907										9.021	0.100651	0.090886	0.043081	-0.153558	0.048539		0.138545	0.0891725
													9.022	1.45561	0.007801	0.014882	0.332642		0.144456	48.3793			0.279362	1.63239			0.145373	48.7892										9.022	0.100355	0.091542	0.043637	-0.152894	0.048262		0.14264	0.089527
													9.023	1.45283	0.007848	0.015744	0.333794		0.148551	48.3818			0.287779	1.63302			0.149468	48.7915										9.023	0.100879	0.092158	0.044061	-0.152416	0.048116		0.146735	0.09028
													9.023	1.45233	0.007459	0.016995	0.334379		0.152646	48.3811			0.296196	1.63379			0.153563	48.7912										9.023	0.100718	0.091656	0.044386	-0.152194	0.047438		0.15083	0.091797
													9.024	1.45359	0.005634	0.020554	0.334569		0.156741	48.3777			0.304614	1.63896			0.157658	48.7875										9.024	0.101636	0.092681	0.044851	-0.152591	0.04664		0.154924	0.0933313
													9.025	1.45327	0.005958	0.022003	0.335566		0.160836	48.3778			0.313031	1.6392			0.161753	48.7876										9.025	0.103064	0.09298	0.045354	-0.152976	0.046134		0.159019	0.0948363
													9.025	1.45169	0.006784	0.021858	0.336769		0.164931	48.3811			0.321448	1.6379			0.165848	48.784										9.025	0.103737	0.093672	0.045542	-0.152997	0.04562		0.163114	0.094964
Fig.1 d													9.026	1.45147	0.006689	0.021243	0.337963		0.169026	48.3897			0.329866	1.64075			0.169942	48.7824										9.026	0.103287	0.09361	0.046099	-0.153006	0.045505		0.167209	0.0944673
Protein		Ligand		N Value		Kd(μM)		△H(kcal/mol)		△S(cal/mol/deg)			9.027	1.45037	0.008461	0.019528	0.338595		0.173121	48.3962			0.338283	1.64142			0.174037	48.7894										9.027	0.1028	0.094118	0.045968	-0.153092	0.045304		0.171304	0.094921
													9.027	1.45067	0.011387	0.018498	0.337998		0.177216	48.3994			0.3467	1.63959			0.178132	48.794										9.027	0.103431	0.09541	0.045594	-0.153349	0.044613		0.175399	0.0959149
SPX1		PHR2 3M		0.90 ± 0.01		0.173 ± 0.03		-18.6 ± 0.38		-31.6			9.028	1.45039	0.013958	0.01841	0.337152		0.18131	48.3946			0.355117	1.64142			0.182227	48.7929										9.028	0.104188	0.095595	0.046612	-0.152757	0.04414		0.179494	0.0973778
													9.029	1.44946	0.015877	0.018536	0.336386		0.185405	48.3875			0.363535	1.63945			0.186322	48.7883										9.029	0.103333	0.095943	0.047108	-0.152579	0.044035		0.183589	0.0983702
SPX1+InsP6		PHR2 3M		0.98 ± 0.01		0.143 ± 0.01		-16.7 ± 0.11		-25.6			9.029	1.44978	0.01695	0.018618	0.335388		0.1895	48.3896			0.371952	1.64215			0.190417	48.782										9.029	0.103576	0.095084	0.047217	-0.153323	0.044179		0.187684	0.0986406
													9.03	1.44944	0.017794	0.020406	0.334099		0.193595	48.3917			0.380369	1.63959			0.194512	48.7791										9.03	0.103419	0.095091	0.047532	-0.153528	0.043756		0.191778	0.0973788
Buffer: 20 mM HEPES/NaOH pH [7.5], 200 mM NaCl, 2 mM β-mercaptoethanol.													9.03	1.44904	0.017725	0.019542	0.334166		0.19769	48.397			0.388787	1.63553			0.198607	48.7805										9.031	0.104188	0.094584	0.047615	-0.153474	0.043107		0.195873	0.096384
													9.031	1.45107	0.018974	0.018834	0.334075		0.201785	48.4021			0.397204	1.64494			0.202702	48.7824										9.031	0.104768	0.094524	0.047574	-0.153337	0.042732		0.199968	0.0969234
													9.032	1.45109	0.021856	0.017654	0.334618		0.20588	48.4028			0.405621	1.64678			0.206796	48.7832										9.032	0.104251	0.093738	0.047562	-0.153165	0.041997		0.204063	0.0979868
													9.032	1.44911	0.022742	0.018323	0.336111		0.209975	48.3985			0.414038	1.64717			0.210891	48.7868										9.033	0.104029	0.092845	0.04749	-0.152913	0.040997		0.208158	0.0985838
													9.033	1.4474	0.024448	0.01641	0.336884		0.21407	48.3954			0.422456	1.64601			0.214986	48.7849										9.033	0.103878	0.091633	0.04764	-0.153054	0.040092		0.212253	0.0986971
													9.034	1.44758	0.02449	0.017518	0.337419		0.218164	48.3991			0.430873	1.64027			0.219081	48.7766										9.034	0.103962	0.090989	0.04768	-0.153135	0.039759		0.216348	0.098286
													9.034	1.44738	0.021668	0.017952	0.338269		0.222259	48.4012			0.43929	1.64234			0.223176	48.7762										9.035	0.103175	0.091033	0.04738	-0.153383	0.039994		0.220443	0.0969796
													9.035	1.44645	0.022868	0.020298	0.337897		0.226354	48.4031			0.447708	1.64862			0.227271	48.7817										9.035	0.102273	0.091099	0.046893	-0.153842	0.039949		0.224538	0.0961289
													9.036	1.44686	0.023726	0.021195	0.336064		0.230449	48.4031			0.456125	1.65002			0.231366	48.7852										9.036	0.102744	0.089985	0.04662	-0.154359	0.038772		0.228633	0.0961706
													9.036	1.44674	0.021434	0.02147	0.335342		0.234544	48.404			0.464542	1.64529			0.235461	48.7841										9.037	0.10134	0.089479	0.046811	-0.154493	0.037791		0.232727	0.0968807
													9.037	1.44594	0.018792	0.021584	0.335401		0.238639	48.4006			0.472959	1.64109			0.239556	48.7837										9.037	0.101353	0.089338	0.047412	-0.154461	0.038076		0.236822	0.0974195
													9.038	1.44468	0.018524	0.01935	0.336085		0.242734	48.3963			0.481377	1.64176			0.24365	48.7819										9.038	0.100543	0.08959	0.047718	-0.154693	0.038045		0.240917	0.0976186
													9.038	1.44485	0.017648	0.020242	0.336271		0.246829	48.3925			0.489794	1.64335			0.247745	48.7811										9.039	0.099773	0.089797	0.048088	-0.154765	0.037603		0.245012	0.0974059
													9.039	1.4445	0.015551	0.019506	0.334897		0.250924	48.3919			0.498211	1.64287			0.25184	48.7824										9.039	0.099019	0.089889	0.047622	-0.154939	0.037132		0.249107	0.0960149
													9.04	1.44489	0.015118	0.020234	0.332663		0.255019	48.3951			0.506629	1.64553			0.255935	48.7843										9.04	0.098162	0.089594	0.047363	-0.155145	0.037515		0.253202	0.0952197
													9.04	1.44384	0.015019	0.020979	0.330565		0.259113	48.3963			0.515046	1.64336			0.26003	48.7855										9.041	0.098316	0.088734	0.047908	-0.155507	0.037072		0.257297	0.0954607
													9.041	1.44375	0.013265	0.02021	0.329362		0.263208	48.3954			0.523463	1.64418			0.264125	48.7849										9.041	0.098094	0.088095	0.0483	-0.156107	0.036593		0.261392	0.0961848
													9.042	1.44402	0.012537	0.017237	0.329283		0.267303	48.3887			0.53188	1.64505			0.26822	48.785										9.042	0.09802	0.087918	0.048817	-0.156341	0.036882		0.265487	0.0968804
Fig.1 e													9.042	1.44348	0.013141	0.018722	0.329456		0.271398	48.3907			0.540298	1.64389			0.272315	48.779										9.043	0.097815	0.088018	0.048704	-0.156676	0.037063		0.269581	0.0968095
Protein		Ligand		N Value		Kd(μM)		△H(kcal/mol)		△S(cal/mol/deg)			9.043	1.44298	0.012644	0.020608	0.329357		0.275493	48.3904			0.548715	1.64249			0.27641	48.7756										9.043	0.098043	0.087647	0.04847	-0.156605	0.037762		0.273676	0.0959145
													9.044	1.44367	0.010766	0.023642	0.330132		0.279588	48.3919			0.557132	1.64036			0.280505	48.7797										9.044	0.097968	0.086879	0.048367	-0.156299	0.038607		0.277771	0.0940714
PHR2		dsDNA		0.46 ± 0.01		0.256 ± 0.03		-24.9 ± 0.49		-53.7			9.044	1.44266	0.008939	0.02073	0.330279		0.283683	48.3984			0.565549	1.64051			0.284599	48.7853										9.045	0.096791	0.086511	0.047948	-0.156212	0.038509		0.281866	0.09292
													9.045	1.44299	0.009197	0.022922	0.330174		0.287778	48.3986			0.573967	1.64094			0.288694	48.7897										9.045	0.095895	0.086616	0.04766	-0.156608	0.038268		0.285961	0.0926079
PHR2+InsP6		dsDNA		0.48 ± 0.01		0.232 ± 0.04		-25.2 ± 0.80		-54.3			9.046	1.44334	0.010916	0.023173	0.331069		0.291873	48.3945			0.582384	1.64157			0.292789	48.7888										9.046	0.095828	0.085981	0.047502	-0.156515	0.037845		0.290056	0.0931609
													9.046	1.44368	0.010844	0.020646	0.332234		0.295967	48.3844			0.590801	1.64466			0.296884	48.7805										9.047	0.094786	0.085441	0.046921	-0.15652	0.037275		0.294151	0.0940839
PHR2+SPX1		dsDNA		0.48 ± 0.01		0.381 ± 0.10		-23.7± 0.66		-50.2			9.047	1.44381	0.011295	0.021741	0.333354		0.300062	48.3823			0.599219	1.65388			0.300979	48.7738										9.047	0.093934	0.085364	0.046653	-0.156693	0.0371		0.298246	0.0939279
													9.048	1.44339	0.011446	0.021768	0.333705		0.304157	48.3833			0.607636	1.66016			0.305074	48.7726										9.048	0.094109	0.085184	0.046512	-0.156832	0.036974		0.302341	0.0934594
PHR2+SPX1+InsP6		dsDNA		-		NDB		-		-			9.048	1.44193	0.008243	0.019763	0.335978		0.308252	48.384			0.616053	1.65268			0.309169	48.773										9.049	0.094675	0.085241	0.045857	-0.156865	0.036702		0.306436	0.0932747
													9.049	1.44095	0.005379	0.016942	0.338075		0.312347	48.39			0.62447	1.64746			0.313264	48.7837										9.049	0.094376	0.085411	0.045085	-0.156818	0.036039		0.31053	0.0931755
PHR2 3M		dsDNA		0.44± 0.01		1.8 ± 0.43		-17.2 ± 1.93		-31.2			9.05	1.44087	0.003221	0.016475	0.33933		0.316442	48.3954			0.632888	1.64838			0.317359	48.7868										9.05	0.09405	0.085413	0.044596	-0.156934	0.035215		0.314625	0.0938143
													9.05	1.44023	0.001673	0.016426	0.340413		0.320537	48.3936			0.641305	1.64283			0.321453	48.7835										9.051	0.093148	0.085044	0.044099	-0.157202	0.034763		0.31872	0.0948918
Buffer: Buffer: 200 mM PBS pH [7.4]. NDB, no detectable binding.													9.051	1.43954	0.001503	0.018203	0.341276		0.324632	48.3867			0.649722	1.63838			0.325548	48.7804										9.051	0.092683	0.085148	0.043988	-0.157948	0.034357		0.322815	0.0951059
													9.052	1.4389	0.002772	0.019219	0.341867		0.328727	48.3837			0.65814	1.63959			0.329643	48.7734										9.052	0.092981	0.085348	0.043794	-0.158329	0.034673		0.32691	0.0951624
													9.052	1.43911	0.004029	0.020907	0.341235		0.332821	48.3842			0.666557	1.64384			0.333738	48.7721										9.053	0.092501	0.085149	0.043126	-0.1584	0.035795		0.331005	0.0942408
													9.053	1.43978	0.004877	0.023192	0.341373		0.336916	48.3861			0.674974	1.6421			0.337833	48.7709										9.053	0.092073	0.085082	0.042668	-0.158558	0.036502		0.3351	0.0935871
													9.054	1.4395	0.006386	0.02349	0.342391		0.341011	48.389			0.683391	1.64065			0.341928	48.7729										9.054	0.091865	0.084813	0.042568	-0.158638	0.035874		0.339195	0.0934168
													9.054	1.43889	0.007497	0.023134	0.3432		0.345106	48.3925			0.691809	1.63698			0.346023	48.7774										9.055	0.091917	0.084107	0.042706	-0.158614	0.036118		0.34329	0.0935302
													9.055	1.43853	0.007261	0.021843	0.343788		0.349201	48.3904			0.700226	1.62979			0.350118	48.7798										9.055	0.091544	0.083562	0.042298	-0.159046	0.036594		0.347384	0.0949074
													9.056	1.44026	0.007715	0.020066	0.343558		0.353296	48.3835			0.708643	1.62945			0.354213	48.7756										9.056	0.091383	0.08255	0.04167	-0.159673	0.036673		0.351479	0.0953752
													9.056	1.4417	0.008837	0.020051	0.345459		0.357391	48.3796			0.717061	1.63099			0.358307	48.7711										9.057	0.090624	0.082315	0.041308	-0.160076	0.036601		0.355574	0.0953047
													9.057	1.43997	0.0103	0.017926	0.34668		0.361486	48.3799			0.725478	1.6377			0.362402	48.7708										9.057	0.089194	0.081713	0.040597	-0.160572	0.036841		0.359669	0.094012
													9.058	1.43853	0.011599	0.019216	0.347291		0.365581	48.3832			0.733895	1.64195			0.366497	48.7697										9.058	0.088139	0.08155	0.039631	-0.160672	0.037231		0.363764	0.0924099
													9.058	1.43823	0.012227	0.017488	0.347153		0.369675	48.3887			0.742312	1.64022			0.370592	48.7749										9.059	0.087274	0.081855	0.038756	-0.160642	0.038086		0.367859	0.0921959
													9.059	1.43795	0.011587	0.018838	0.347289		0.37377	48.3952			0.75073	1.64784			0.374687	48.7763										9.059	0.086655	0.082203	0.038434	-0.160959	0.038012		0.371954	0.0926071
													9.06	1.43774	0.011488	0.020011	0.347799		0.377865	48.3927			0.759147	1.6562			0.378782	48.7706										9.06	0.086701	0.081856	0.03866	-0.160859	0.038024		0.376049	0.093459
													9.06	1.43661	0.011879	0.020054	0.34864		0.38196	48.3867			0.767564	1.65065			0.382877	48.7657										9.061	0.086504	0.081785	0.038617	-0.16045	0.039053		0.380144	0.0937148
													9.061	1.43638	0.013153	0.01927	0.349508		0.386055	48.3865			0.775981	1.64838			0.386972	48.7623										9.061	0.085889	0.081966	0.03748	-0.160879	0.039163		0.384238	0.0936155
													9.062	1.43566	0.014597	0.020493	0.349814		0.39015	48.3874			0.784399	1.65678			0.391067	48.7614										9.062	0.086173	0.082647	0.036531	-0.161462	0.039113		0.388333	0.0927211
													9.062	1.43448	0.013731	0.021922	0.350612		0.394245	48.3917			0.792816	1.65731			0.395161	48.7659										9.063	0.087516	0.083478	0.036807	-0.161353	0.039423		0.392428	0.0919263
													9.063	1.43405	0.012438	0.021318	0.352072		0.39834	48.393			0.801233	1.65272			0.399256	48.7743										9.063	0.087937	0.083899	0.036777	-0.161076	0.039384		0.396523	0.0921106
Fig.1 f													9.064	1.43437	0.013035	0.021875	0.352671		0.402435	48.3929			0.809651	1.64515			0.403351	48.7765										9.064	0.087049	0.08375	0.03635	-0.160893	0.039533		0.400618	0.0931757
													9.064	1.43371	0.014362	0.020518	0.353275		0.40653	48.3874			0.818068	1.64234			0.407446	48.7737										9.065	0.087689	0.084202	0.035895	-0.161135	0.03987		0.404713	0.0941398
													9.065	1.43275	0.013638	0.021402	0.353561		0.410624	48.3803			0.826485	1.64968			0.411541	48.7705										9.065	0.088756	0.084771	0.036264	-0.161246	0.039873		0.408808	0.0942968
													9.066	1.43287	0.013117	0.022819	0.353449		0.414719	48.38			0.834902	1.65509			0.415636	48.7643										9.066	0.089103	0.085195	0.035836	-0.161479	0.040145		0.412903	0.0941682
													9.066	1.43314	0.012539	0.024534	0.352925		0.418814	48.3809			0.84332	1.66026			0.419731	48.7628										9.067	0.089072	0.085366	0.035374	-0.161836	0.040419		0.416998	0.0929206
													9.067	1.43243	0.013358	0.024776	0.352207		0.422909	48.3876			0.851737	1.66142			0.423826	48.7677										9.067	0.089183	0.085236	0.035652	-0.162242	0.040432		0.421092	0.0920113
													9.068	1.43103	0.015541	0.024469	0.351946		0.427004	48.3915			0.860154	1.65973			0.427921	48.7721										9.068	0.088913	0.085134	0.035828	-0.162057	0.040948		0.425187	0.0915434
													9.068	1.43018	0.015337	0.025518	0.35207		0.431099	48.3903			0.868572	1.65949			0.432016	48.7718										9.069	0.088788	0.084289	0.036503	-0.161277	0.041859		0.429282	0.0918126
													9.069	1.43076	0.014594	0.027603	0.352778		0.435194	48.3845			0.876989	1.65702			0.43611	48.7666										9.069	0.0882	0.084075	0.03732	-0.160633	0.042237		0.433377	0.0932323
													9.07	1.4306	0.016469	0.026814	0.353088		0.439289	48.3753			0.885406	1.65301			0.440205	48.7655										9.07	0.088116	0.084348	0.037225	-0.160274	0.042839		0.437472	0.093374
													9.075	1.42633	0.023182	0.030539	0.36123		0.472048	48.3674			0.952744	1.63703			0.472964	48.7562										9.075	0.08797	0.08551	0.034041	-0.158372	0.046281		0.470231	0.0927213
													9.076	1.42566	0.021056	0.030893	0.361281		0.476143	48.3685			0.961162	1.638			0.477059	48.7596										9.076	0.089424	0.085598	0.033604	-0.158372	0.045877		0.474326	0.0918268
													9.076	1.42504	0.021238	0.032333	0.362121		0.480238	48.375			0.969579	1.6422			0.481154	48.7653										9.077	0.088563	0.086326	0.033212	-0.158293	0.045745		0.478421	0.0917417
													9.077	1.42349	0.0222	0.03187	0.363097		0.484332	48.3791			0.977996	1.64509			0.485249	48.7663										9.077	0.087993	0.08655	0.033518	-0.158347	0.046069		0.482516	0.091841
													9.078	1.42304	0.023886	0.033042	0.363086		0.488427	48.3771			0.986414	1.64505			0.489344	48.7681										9.078	0.088693	0.086732	0.034602	-0.159004	0.0463		0.486611	0.0924091
													9.078	1.42539	0.025098	0.033125	0.362847		0.492522	48.3721			0.994831	1.6435			0.493439	48.7649										9.079	0.089475	0.086767	0.035285	-0.159169	0.046156		0.490706	0.0929479
													9.079	1.42403	0.02413	0.034827	0.362839		0.496617	48.3716			1.00325	1.64215			0.497534	48.7564										9.079	0.088556	0.086957	0.034678	-0.158948	0.046009		0.494801	0.0934167
													9.08	1.42405	0.023964	0.036264	0.362376		0.500712	48.3688			1.01167	1.6435			0.501629	48.7538										9.08	0.088947	0.087533	0.034914	-0.159588	0.046087		0.498895	0.0930622
													9.08	1.42373	0.025412	0.037069	0.361984		0.504807	48.3715			1.02008	1.64529			0.505724	48.7575										9.081	0.088807	0.087578	0.035375	-0.159727	0.04654		0.50299	0.0921678
													9.081	1.42308	0.02693	0.036715	0.361775		0.508902	48.3784			1.0285	1.65205			0.509818	48.7627										9.081	0.087626	0.087711	0.03545	-0.159899	0.047459		0.507085	0.09204
													9.082	1.42331	0.02905	0.037312	0.360652		0.512997	48.3799			1.03692	1.65856			0.513913	48.76										9.082	0.086414	0.088684	0.035381	-0.159765	0.048091		0.51118	0.0926922
													9.082	1.42237	0.031574	0.040136	0.359555		0.517092	48.377			1.04533	1.66088			0.518008	48.7577										9.083	0.085721	0.089826	0.035613	-0.159696	0.048802		0.515275	0.0936722
													9.083	1.42258	0.034364	0.041979	0.358473		0.521186	48.3715			1.05375	1.65871			0.522103	48.754										9.083	0.086421	0.089779	0.03599	-0.160065	0.05002		0.51937	0.0941686
													9.084	1.42181	0.039112	0.042925	0.357863		0.525281	48.3712			1.06217	1.65712			0.526198	48.7472										9.084	0.086743	0.089769	0.036816	-0.159904	0.051145		0.523465	0.0936015
													9.084	1.42185	0.041982	0.043746	0.357318		0.529376	48.3752			1.07059	1.64626			0.530293	48.7476										9.085	0.086496	0.089495	0.036745	-0.159624	0.051805		0.52756	0.0922667
													9.085	1.42296	0.040884	0.044635	0.356996		0.533471	48.3783			1.079	1.63554			0.534388	48.7486										9.085	0.086132	0.089497	0.036756	-0.159391	0.05174		0.531655	0.0917563
													9.086	1.42198	0.04022	0.043989	0.357163		0.537566	48.379			1.08742	1.64089			0.538483	48.7524										9.086	0.086391	0.090316	0.037752	-0.159288	0.05115		0.535749	0.0918978
													9.086	1.42198	0.04058	0.041181	0.357318		0.541661	48.3822			1.09584	1.64133			0.542578	48.7539										9.087	0.087088	0.090682	0.037857	-0.158972	0.050049		0.539844	0.0921539
													9.087	1.42289	0.03993	0.041661	0.357567		0.545756	48.3766			1.10425	1.64166			0.546672	48.752										9.087	0.087336	0.091355	0.037809	-0.15877	0.050045		0.543939	0.0929904
													9.088	1.42404	0.039686	0.042502	0.357516		0.549851	48.365			1.11267	1.64007			0.550767	48.7483										9.088	0.085749	0.092317	0.038109	-0.158853	0.050413		0.548034	0.0934592
													9.088	1.42446	0.040666	0.042413	0.356609		0.553946	48.3587			1.12109	1.63534			0.554862	48.743										9.089	0.086145	0.092933	0.038071	-0.158598	0.05042		0.552129	0.0931615
													9.089	1.42409	0.041634	0.044666	0.35674		0.558041	48.3608			1.12951	1.63491			0.558957	48.7428										9.089	0.0854	0.093838	0.038215	-0.15816	0.050531		0.556224	0.0919549
													9.09	1.42297	0.043572	0.047723	0.356469		0.562135	48.3708			1.13793	1.63505			0.563052	48.7435										9.09	0.086139	0.094078	0.038541	-0.157837	0.050822		0.560319	0.0906059
													9.09	1.42425	0.045892	0.05179	0.355771		0.56623	48.3759			1.14634	1.63954			0.567147	48.7484										9.091	0.087049	0.094361	0.038544	-0.157666	0.051133		0.564414	0.0904925
													9.091	1.42467	0.045558	0.049512	0.356096		0.570325	48.3798			1.15476	1.64239			0.571242	48.7546										9.091	0.086743	0.094267	0.038807	-0.157134	0.051752		0.568509	0.0915146
													9.092	1.42592	0.04495	0.05436	0.35732		0.57442	48.3795			1.16318	1.64451			0.575337	48.7532										9.092	0.086419	0.094317	0.039072	-0.157216	0.052329		0.572604	0.0925638
													9.092	1.42586	0.045132	0.054237	0.357288		0.578515	48.3725			1.17159	1.64625			0.579432	48.7471										9.093	0.08741	0.094055	0.039084	-0.156767	0.052344		0.576698	0.0926501
													9.093	1.42481	0.043784	0.056206	0.356994		0.58261	48.3671			1.18001	1.64109			0.583526	48.7452										9.093	0.088627	0.09436	0.039583	-0.156605	0.052823		0.580793	0.0922807
													9.094	1.42476	0.041032	0.059222	0.35742		0.586705	48.3704			1.18843	1.64181			0.587621	48.7464										9.094	0.088883	0.094341	0.040464	-0.15718	0.053308		0.584888	0.091274
													9.094	1.42473	0.038216	0.062986	0.35766		0.5908	48.3778			1.19685	1.64504			0.591716	48.7487										9.095	0.088438	0.09432	0.040829	-0.157173	0.053925		0.588983	0.0901092
													9.095	1.42415	0.036168	0.064216	0.357982		0.594895	48.3784			1.20526	1.63954			0.595811	48.753										9.095	0.087931	0.094377	0.041411	-0.157056	0.055038		0.593078	0.0898257
													9.096	1.42348	0.036632	0.064035	0.357379		0.598989	48.3747			1.21368	1.63857			0.599906	48.7519										9.096	0.086263	0.093857	0.041886	-0.157356	0.055291		0.597173	0.0905205
													9.096	1.4224	0.037398	0.066509	0.356731		0.603084	48.3694			1.2221	1.64051			0.604001	48.7469										9.097	0.08477	0.093967	0.042145	-0.157136	0.055376		0.601268	0.0910177
													9.097	1.42105	0.037928	0.068741	0.356165		0.607179	48.3652			1.23052	1.63751			0.608096	48.741										9.097	0.084387	0.094319	0.042578	-0.156853	0.055711		0.605363	0.091202
													9.098	1.42192	0.037636	0.071525	0.356246		0.611274	48.3635			1.23893	1.63413			0.612191	48.7404										9.098	0.083251	0.093841	0.043545	-0.156786	0.05619		0.609458	0.0913299
													9.098	1.42222	0.03684	0.074522	0.356057		0.615369	48.3677			1.24735	1.6351			0.616286	48.7433										9.099	0.083129	0.093709	0.044144	-0.156481	0.056683		0.613552	0.0905205
													9.099	1.4214	0.037736	0.076118	0.35626		0.619464	48.3745			1.25577	1.6463			0.620381	48.7454										9.099	0.083703	0.093852	0.044564	-0.15653	0.056819		0.617647	0.0899676
													9.1	1.42156	0.039278	0.078346	0.356851		0.623559	48.3753			1.26418	1.65306			0.624475	48.7498										9.1	0.084157	0.093801	0.045005	-0.156572	0.056989		0.621742	0.0900525
													9.1	1.42131	0.039126	0.0804	0.35718		0.627654	48.3738			1.2726	1.64578			0.62857	48.7532										9.101	0.083998	0.094138	0.044738	-0.156428	0.056986		0.625837	0.0910733
													9.101	1.42179	0.0381	0.079133	0.357475		0.631749	48.3707			1.28102	1.64813			0.632665	48.7492										9.101	0.083999	0.094395	0.044348	-0.156052	0.057126		0.629932	0.0919401
													9.102	1.42154	0.03768	0.079966	0.358422		0.635843	48.3658			1.28944	1.66054			0.63676	48.7448										9.102	0.084199	0.094749	0.04422	-0.156278	0.056936		0.634027	0.0918405
													9.102	1.4204	0.036976	0.079085	0.359428		0.639938	48.361			1.29785	1.66619			0.640855	48.7461										9.103	0.084502	0.095602	0.044533	-0.156809	0.056688		0.638122	0.0908339
													9.103	1.41866	0.036832	0.080238	0.360761		0.644033	48.3668			1.30627	1.65905			0.64495	48.7443										9.103	0.084465	0.095847	0.044757	-0.157054	0.056562		0.642217	0.0895981
													9.104	1.4159	0.034932	0.082478	0.360622		0.648128	48.3736			1.31469	1.65355			0.649045	48.7446										9.104	0.084344	0.095673	0.044617	-0.156656	0.055771		0.646312	0.0892858
													9.104	1.41486	0.03267	0.082144	0.359975		0.652223	48.373			1.3231	1.652			0.65314	48.7484										9.105	0.085621	0.096302	0.044475	-0.156626	0.054835		0.650406	0.0892432
													9.105	1.4148	0.030894	0.083282	0.359976		0.656318	48.3674			1.33152	1.64857			0.657235	48.7515										9.105	0.085939	0.096708	0.044551	-0.156508	0.055101		0.654501	0.0898681
													9.106	1.41499	0.028742	0.083374	0.35997		0.660413	48.3627			1.33994	1.65007			0.661329	48.7482										9.106	0.08576	0.096624	0.044988	-0.156117	0.054818		0.658596	0.0905202
													9.106	1.41527	0.028414	0.08555	0.359273		0.664508	48.3591			1.34836	1.6478			0.665424	48.7406										9.107	0.085815	0.096507	0.045877	-0.156313	0.054028		0.662691	0.0902369
													9.107	1.41603	0.03125	0.087064	0.358891		0.668603	48.3607			1.35677	1.64142			0.669519	48.7353										9.107	0.086201	0.096354	0.046488	-0.156562	0.054246		0.666786	0.0898676
													9.108	1.41668	0.03179	0.088115	0.358533		0.672697	48.3706			1.36519	1.64152			0.673614	48.7399										9.108	0.085911	0.096404	0.047175	-0.156866	0.054291		0.670881	0.0895699
													9.108	1.41542	0.034172	0.089646	0.357827		0.676792	48.3731			1.37361	1.6449			0.677709	48.7472										9.109	0.085701	0.096416	0.048352	-0.156721	0.054218		0.674976	0.0891722
													9.109	1.41608	0.037248	0.089726	0.356938		0.680887	48.3715			1.38203	1.6407			0.681804	48.7466										9.109	0.085144	0.096761	0.04944	-0.156605	0.055094		0.679071	0.0891439
													9.11	1.41648	0.038782	0.091936	0.355519		0.684982	48.3667			1.39044	1.6379			0.685899	48.748										9.11	0.085613	0.097099	0.050078	-0.1563	0.054822		0.683166	0.090038
													9.11	1.41598	0.03834	0.095219	0.354066		0.689077	48.3628			1.39886	1.63775			0.689994	48.7411										9.111	0.086831	0.097551	0.050015	-0.156075	0.054114		0.687261	0.0906911
													9.111	1.41642	0.037702	0.098824	0.355272		0.693172	48.3622			1.40728	1.64031			0.694089	48.7313										9.111	0.08657	0.097816	0.049445	-0.155183	0.054481		0.691355	0.0905635
													9.112	1.41387	0.036272	0.100683	0.354983		0.697267	48.3577			1.41569	1.64649			0.698183	48.7323										9.112	0.085844	0.098044	0.048381	-0.154779	0.055722		0.69545	0.0901943
													9.112	1.41543	0.038234	0.102318	0.353597		0.701362	48.3612			1.42411	1.64452			0.702278	48.7336										9.113	0.086078	0.098001	0.048376	-0.154713	0.056629		0.699545	0.0896981
													9.113	1.41401	0.03955	0.104856	0.352743		0.705457	48.3715			1.43253	1.63867			0.706373	48.7359										9.113	0.086591	0.097668	0.048733	-0.154575	0.057455		0.70364	0.0895556
													9.114	1.41354	0.039414	0.104722	0.352488		0.709552	48.3764			1.44095	1.63954			0.710468	48.74										9.114	0.087832	0.097513	0.048739	-0.154405	0.057177		0.707735	0.0894705
													9.114	1.41304	0.036844	0.107094	0.353062		0.713646	48.3713			1.44936	1.63795			0.714563	48.7415										9.115	0.088981	0.097659	0.048846	-0.154025	0.056706		0.71183	0.0897824
													9.115	1.41324	0.03531	0.109634	0.353849		0.717741	48.3656			1.45778	1.63341			0.718658	48.7343										9.115	0.089604	0.096954	0.049128	-0.153852	0.056847		0.715925	0.0904072
													9.116	1.41352	0.033334	0.107874	0.354502		0.721836	48.3627			1.4662	1.63968			0.722753	48.7269										9.116	0.08969	0.095817	0.049429	-0.153851	0.05671		0.72002	0.0905915
													9.116	1.41319	0.031752	0.109366	0.35527		0.725931	48.3626			1.47462	1.64374			0.726848	48.7291										9.117	0.089451	0.095343	0.050027	-0.153725	0.056589		0.724115	0.0901662
													9.117	1.4122	0.02883	0.109771	0.355949		0.730026	48.371			1.48303	1.64331			0.730943	48.7344										9.117	0.089615	0.095227	0.050585	-0.153658	0.056388		0.728209	0.0894987
													9.118	1.41281	0.025582	0.110114	0.357372		0.734121	48.3728			1.49145	1.64369			0.735037	48.7368										9.118	0.089875	0.095135	0.050599	-0.153547	0.056881		0.732304	0.0893002
													9.118	1.41177	0.02368	0.112293	0.359109		0.738216	48.3695			1.49987	1.64722			0.739132	48.7361										9.119	0.090752	0.095015	0.051062	-0.153232	0.056838		0.736399	0.0900806
													9.119	1.41143	0.020104	0.114296	0.359867		0.742311	48.3639			1.50829	1.63998			0.743227	48.7354										9.119	0.091311	0.094471	0.051531	-0.153259	0.056635		0.740494	0.0914578
													9.12	1.41117	0.017187	0.119474	0.36154		0.746406	48.3598			1.5167	1.63655			0.747322	48.7322										9.12	0.09073	0.093912	0.052128	-0.153442	0.05736		0.744589	0.0915854
													9.12	1.40969	0.015458	0.120597	0.362835		0.7505	48.3602			1.52512	1.64919			0.751417	48.7259										9.121	0.090815	0.093556	0.053203	-0.153451	0.05716		0.748684	0.0908472
													9.121	1.40924	0.013995	0.121331	0.363327		0.754595	48.361			1.53354	1.64683			0.755512	48.7276										9.121	0.091807	0.093043	0.053448	-0.153129	0.057852		0.752779	0.0899824
													9.122	1.40856	0.013644	0.124227	0.365108		0.75869	48.3652			1.54195	1.64509			0.759607	48.7322										9.122	0.092069	0.09312	0.05353	-0.153103	0.057721		0.756874	0.0886332
													9.122	1.40759	0.012659	0.123565	0.366073		0.762785	48.3683			1.55037	1.64678			0.763702	48.7322										9.123	0.092746	0.093436	0.053854	-0.153341	0.057658		0.760969	0.088378
													9.123	1.4074	0.009597	0.125259	0.365965		0.76688	48.3696			1.55879	1.63993			0.767797	48.7328										9.123	0.092758	0.093755	0.054317	-0.153707	0.057698		0.765063	0.089966
													9.124	1.4059	0.004753	0.126389	0.365835		0.770975	48.3648			1.56721	1.63766			0.771892	48.7307										9.124	0.092092	0.09405	0.054794	-0.154105	0.057618		0.769158	0.0907479
													9.124	1.40539	0.003076	0.127299	0.365379		0.77507	48.3596			1.57562	1.63954			0.775986	48.7251										9.125	0.091421	0.093877	0.054925	-0.154389	0.056831		0.773253	0.0902509
													9.125	1.4035	0.002245	0.126419	0.36432		0.779165	48.3597			1.58404	1.63857			0.780081	48.7244										9.125	0.091225	0.094107	0.05509	-0.154187	0.055865		0.777348	0.0899957
													9.126	1.40297	0.000453	0.126984	0.364415		0.78326	48.3623			1.59246	1.63718			0.784176	48.7235										9.126	0.090553	0.094336	0.055086	-0.154145	0.055711		0.781443	0.0889874
													9.126	1.40296	-0.000131	0.12617	0.36536		0.787354	48.3657			1.60088	1.63297			0.788271	48.7256										9.127	0.090697	0.094378	0.055221	-0.154401	0.05561		0.785538	0.0881226
													9.127	1.40295	-0.001498	0.125786	0.366399		0.791449	48.365			1.60929	1.635			0.792366	48.7305										9.127	0.091321	0.094373	0.055038	-0.154344	0.054596		0.789633	0.087696
													9.128	1.40113	-0.002429	0.126922	0.367187		0.795544	48.3621			1.61771	1.63896			0.796461	48.7281										9.128	0.092117	0.093942	0.054798	-0.154379	0.05372		0.793728	0.088861
													9.128	1.40086	-0.004022	0.129731	0.366966		0.799639	48.3577			1.62613	1.64026			0.800556	48.7239										9.129	0.092996	0.093419	0.054676	-0.154355	0.052634		0.797823	0.0903922
													9.129	1.4019	-0.004595	0.131677	0.367053		0.803734	48.3558			1.63454	1.64403			0.804651	48.7184										9.129	0.09412	0.093742	0.053912	-0.153971	0.051992		0.801918	0.0906201
													9.13	1.4024	-0.007079	0.132642	0.36769		0.807829	48.3574			1.64296	1.64225			0.808746	48.718										9.13	0.094559	0.094029	0.053007	-0.154038	0.05171		0.806012	0.0900388
													9.13	1.40331	-0.009338	0.133578	0.368689		0.811924	48.3601			1.65138	1.64389			0.81284	48.7258										9.131	0.094602	0.093884	0.053264	-0.154498	0.051638		0.810107	0.0887893
													9.131	1.40204	-0.012382	0.135885	0.36915		0.816019	48.3632			1.6598	1.64925			0.816935	48.7329										9.131	0.094622	0.094278	0.052991	-0.154568	0.05178		0.814202	0.0881642
													9.132	1.40051	-0.012663	0.135498	0.370115		0.820114	48.3644			1.66821	1.64949			0.82103	48.7333										9.132	0.093444	0.094364	0.052227	-0.154457	0.051382		0.818297	0.0877672
													9.132	1.40069	-0.012869	0.136125	0.371581		0.824208	48.3616			1.67663	1.64896			0.825125	48.7315										9.133	0.092566	0.095187	0.052437	-0.154486	0.051045		0.822392	0.0889594
													9.133	1.39947	-0.013114	0.136955	0.371824		0.828303	48.3569			1.68505	1.64732			0.82922	48.7225										9.133	0.093574	0.095957	0.052481	-0.15445	0.050614		0.826487	0.090519
													9.134	1.39965	-0.013049	0.136486	0.372197		0.832398	48.3562			1.69346	1.64056			0.833315	48.7147										9.134	0.094422	0.095864	0.052411	-0.154212	0.050273		0.830582	0.0907337
													9.134	1.39928	-0.011109	0.139742	0.373146		0.836493	48.3575			1.70188	1.63486			0.83741	48.7139										9.135	0.093905	0.095868	0.053258	-0.153855	0.049394		0.834677	0.0901229
													9.135	1.40007	-0.007855	0.141691	0.373275		0.840588	48.3628			1.7103	1.63997			0.841505	48.7167										9.135	0.094064	0.096359	0.052995	-0.153744	0.048555		0.838772	0.0888752
													9.136	1.40139	-0.005596	0.141283	0.372701		0.844683	48.3697			1.71872	1.64403			0.8456	48.7249										9.136	0.093413	0.09622	0.05231	-0.153765	0.048421		0.842866	0.0886754
													9.136	1.40281	-0.004982	0.142136	0.372688		0.848778	48.3688			1.72713	1.63988			0.849694	48.7287										9.137	0.094202	0.096825	0.052665	-0.15361	0.048144		0.846961	0.0893432
													9.137	1.40424	-0.004204	0.14237	0.372788		0.852873	48.3656			1.73555	1.63732			0.853789	48.726										9.137	0.094511	0.097627	0.053864	-0.153723	0.048132		0.851056	0.0901229
													9.138	1.40405	-0.00365	0.142603	0.372929		0.856968	48.3637			1.74397	1.6379			0.857884	48.7213										9.138	0.093691	0.097643	0.054741	-0.154106	0.048845		0.855151	0.0902653
													9.138	1.40322	-0.002446	0.141742	0.372436		0.861063	48.3626			1.75239	1.63949			0.861979	48.7179										9.139	0.093459	0.098335	0.05554	-0.154102	0.049117		0.859246	0.0901519
													9.139	1.40328	-0.000824	0.143958	0.372802		0.865157	48.361			1.7608	1.63592			0.866074	48.7155										9.139	0.093897	0.098818	0.055271	-0.154698	0.048743		0.863341	0.0897827
													9.14	1.40513	-0.000282	0.146482	0.373741		0.869252	48.363			1.76922	1.63143			0.870169	48.7179										9.14	0.093228	0.09917	0.054816	-0.15512	0.048748		0.867436	0.0889734
													9.14	1.40578	-0.000733	0.146194	0.374551		0.873347	48.3693			1.77764	1.63196			0.874264	48.7242										9.141	0.093507	0.09906	0.054953	-0.154775	0.048537		0.871531	0.088704
													9.141	1.40497	0.000877	0.149072	0.37557		0.877442	48.3727			1.78605	1.64041			0.878359	48.7264										9.141	0.09353	0.09919	0.05482	-0.154224	0.048317		0.875626	0.0894137
													9.142	1.40437	0.000884	0.152002	0.376115		0.881537	48.3681			1.79447	1.64335			0.882454	48.7261										9.142	0.092651	0.099222	0.054703	-0.154012	0.048531		0.87972	0.0901509
													9.142	1.4026	-0.000276	0.153805	0.376185		0.885632	48.361			1.80289	1.64224			0.886548	48.7229										9.143	0.091899	0.098424	0.054509	-0.153998	0.048399		0.883815	0.0903504
													9.143	1.4037	-0.001256	0.152619	0.37633		0.889727	48.36			1.81131	1.63969			0.890643	48.7177										9.143	0.091412	0.098101	0.054985	-0.154079	0.047885		0.88791	0.0903214
													9.144	1.4043	-0.00115	0.154475	0.376809		0.893822	48.3615			1.81972	1.62993			0.894738	48.7167										9.144	0.091344	0.097819	0.054943	-0.154115	0.047908		0.892005	0.0889036
													9.144	1.40293	-0.000507	0.155341	0.376309		0.897917	48.3687			1.82814	1.62954			0.898833	48.7184										9.145	0.090996	0.098825	0.054747	-0.154478	0.047866		0.8961	0.0880082
													9.145	1.403	-0.000918	0.155845	0.375577		0.902011	48.3729			1.83656	1.63577			0.902928	48.7219										9.145	0.09047	0.098794	0.055448	-0.154879	0.04712		0.900195	0.0879799
													9.146	1.40001	-0.003108	0.157379	0.375474		0.906106	48.3732			1.84498	1.63225			0.907023	48.725										9.146	0.090214	0.098673	0.055255	-0.154895	0.046549		0.90429	0.088065
													9.146	1.39927	-0.004216	0.156624	0.375611		0.910201	48.3666			1.85339	1.62959			0.911118	48.7259										9.147	0.089956	0.098548	0.055923	-0.154861	0.046618		0.908385	0.0887181
													9.147	1.39824	-0.003408	0.15636	0.375916		0.914296	48.3595			1.86181	1.6265			0.915213	48.7221										9.147	0.089458	0.098546	0.055797	-0.154925	0.047026		0.91248	0.0890158
													9.148	1.39787	-0.003668	0.158056	0.376251		0.918391	48.3585			1.87023	1.62192			0.919308	48.7156										9.148	0.089584	0.098835	0.055736	-0.15456	0.04714		0.916575	0.0890019
													9.148	1.39771	-0.003931	0.158539	0.37605		0.922486	48.363			1.87864	1.62288			0.923403	48.7128										9.149	0.089905	0.098754	0.055775	-0.154484	0.046798		0.920669	0.0884622
													9.149	1.39714	-0.003328	0.160779	0.375167		0.926581	48.37			1.88706	1.62191			0.927497	48.7199										9.149	0.090448	0.099195	0.055697	-0.154495	0.046363		0.924764	0.0880794
													9.15	1.39613	-0.002873	0.159776	0.37563		0.930676	48.3706			1.89548	1.62471			0.931592	48.7295										9.15	0.090588	0.099478	0.054936	-0.154362	0.04534		0.928859	0.0879941
													9.15	1.39689	-0.003219	0.16317	0.376664		0.934771	48.3721			1.9039	1.62959			0.935687	48.7302										9.151	0.09043	0.099496	0.054003	-0.154303	0.044417		0.932954	0.0881642
													9.151	1.3959	-0.002919	0.163389	0.375929		0.938865	48.3645			1.91231	1.63596			0.939782	48.724										9.151	0.090568	0.099881	0.053854	-0.154326	0.043861		0.937049	0.0886327
													9.152	1.39569	-0.001067	0.163354	0.374974		0.94296	48.3562			1.92073	1.63944			0.943877	48.7215										9.152	0.090618	0.100153	0.053756	-0.154354	0.043876		0.941144	0.0890017
													9.152	1.3954	0.000628	0.164616	0.374433		0.947055	48.3549			1.92915	1.63756			0.947972	48.7193										9.153	0.090756	0.100448	0.052777	-0.154503	0.044205		0.945239	0.0886898
													9.153	1.39473	0.000772	0.164645	0.37358		0.95115	48.3551			1.93757	1.63573			0.952067	48.718										9.153	0.090486	0.100712	0.05193	-0.154807	0.044322		0.949334	0.0871848
													9.154	1.394	0.001011	0.16809	0.372815		0.955245	48.3604			1.94598	1.63684			0.956162	48.7249										9.154	0.089797	0.101046	0.05088	-0.154892	0.044573		0.953429	0.0865043
													9.154	1.39262	0.001984	0.169794	0.371751		0.95934	48.3632			1.9544	1.63973			0.960257	48.7296										9.155	0.089459	0.10089	0.050259	-0.154971	0.044283		0.957523	0.0865744
													9.155	1.39186	0.001895	0.169621	0.370498		0.963435	48.3617			1.96282	1.6419			0.964351	48.73										9.155	0.090112	0.100445	0.049987	-0.155086	0.043982		0.961618	0.0870577
													9.156	1.39243	0.000268	0.172672	0.370133		0.96753	48.3585			1.97124	1.6421			0.968446	48.7267										9.156	0.091121	0.100529	0.049917	-0.155141	0.04416		0.965713	0.0883762
													9.156	1.39208	0.002002	0.171307	0.369975		0.971625	48.3592			1.97965	1.63974			0.972541	48.7197										9.157	0.091364	0.100676	0.050054	-0.155139	0.044114		0.969808	0.0886186
													9.157	1.39108	0.00603	0.169637	0.370076		0.975719	48.3591			1.98807	1.63616			0.976636	48.7197										9.157	0.091296	0.099948	0.049669	-0.154927	0.04427		0.973903	0.0878942
													9.158	1.39027	0.007031	0.174504	0.370942		0.979814	48.3638			1.99649	1.64176			0.980731	48.7201										9.158	0.091214	0.100361	0.049343	-0.15467	0.044628		0.977998	0.0873413
													9.158	1.391	0.007059	0.175995	0.371857		0.983909	48.3686			2.0049	1.64649			0.984826	48.7214										9.159	0.091306	0.100424	0.048927	-0.154568	0.045084		0.982093	0.0870854
													9.159	1.39053	0.008554	0.177755	0.372712		0.988004	48.3656			2.01332	1.64471			0.988921	48.7234										9.159	0.091938	0.099407	0.048597	-0.154741	0.045243		0.986188	0.0867026
													9.16	1.39067	0.00735	0.177501	0.372788		0.992099	48.3655			2.02174	1.64273			0.993016	48.7231										9.16	0.091121	0.099601	0.047748	-0.155237	0.045405		0.990283	0.087199
													9.16	1.39015	0.007148	0.178712	0.371425		0.996194	48.3638			2.03016	1.6378			0.997111	48.7212										9.161	0.089455	0.09998	0.046937	-0.155049	0.045635		0.994377	0.0880795
													9.161	1.39129	0.008029	0.178958	0.370591		1.00029	48.3563			2.03857	1.63664			1.00121	48.7154										9.161	0.08838	0.100413	0.046807	-0.155178	0.045803		0.998472	0.088519
													9.162	1.39098	0.010679	0.179014	0.370493		1.00438	48.3527			2.04699	1.63717			1.0053	48.7148										9.162	0.087502	0.10102	0.046539	-0.154986	0.045956		1.00257	0.0882778
													9.162	1.39034	0.010319	0.179074	0.370267		1.00848	48.3584			2.05541	1.64514			1.0094	48.7149										9.163	0.087278	0.101345	0.046528	-0.155256	0.046271		1.00666	0.0870301
													9.163	1.38941	0.013973	0.180923	0.36975		1.01257	48.366			2.06383	1.64992			1.01349	48.7179										9.163	0.087043	0.101383	0.047217	-0.155226	0.047001		1.01076	0.0868584
													9.164	1.38947	0.017315	0.181213	0.369019		1.01667	48.3683			2.07224	1.6437			1.01759	48.7191										9.164	0.086871	0.101583	0.04748	-0.155199	0.047205		1.01485	0.0868586
													9.164	1.38853	0.02083	0.179277	0.36841		1.02076	48.3647			2.08066	1.64012			1.02168	48.7182										9.165	0.087113	0.101666	0.047118	-0.155054	0.047493		1.01895	0.0872414
													9.165	1.38896	0.022524	0.179542	0.367379		1.02486	48.3609			2.08908	1.64051			1.02577	48.7166										9.165	0.086629	0.10138	0.047123	-0.1552	0.048124		1.02304	0.0884057
													9.166	1.3897	0.020704	0.181072	0.367457		1.02895	48.3583			2.09749	1.64186			1.02987	48.7123										9.166	0.086328	0.100992	0.046919	-0.155247	0.048887		1.02714	0.0884478
													9.166	1.39024	0.020412	0.179576	0.367935		1.03305	48.3543			2.10591	1.63708			1.03396	48.7085										9.167	0.085345	0.10014	0.046706	-0.155043	0.049962		1.03123	0.0878098
													9.167	1.38956	0.017756	0.183038	0.367564		1.03714	48.3573			2.11433	1.63322			1.03806	48.7113										9.167	0.084	0.09974	0.046913	-0.154892	0.050807		1.03533	0.087128
													9.168	1.39042	0.01402	0.181091	0.367015		1.04124	48.3637			2.12275	1.63123			1.04215	48.7181										9.168	0.08459	0.099963	0.046786	-0.15489	0.051671		1.03942	0.086731
													9.168	1.38997	0.009649	0.17952	0.366776		1.04533	48.3641			2.13116	1.63485			1.04625	48.7187										9.169	0.08516	0.100146	0.046289	-0.155255	0.052065		1.04352	0.0867164
													9.169	1.38773	0.004401	0.181934	0.367163		1.04943	48.3604			2.13958	1.6419			1.05034	48.7188										9.169	0.08579	0.099808	0.046311	-0.155439	0.052302		1.04761	0.0875116
													9.17	1.38649	0.001953	0.183131	0.366522		1.05352	48.3558			2.148	1.64085			1.05444	48.7147										9.17	0.085903	0.099343	0.04627	-0.155269	0.052902		1.05171	0.0878377
													9.17	1.3851	0.000294	0.184173	0.366107		1.05762	48.3538			2.15642	1.64292			1.05853	48.7099										9.171	0.085701	0.098815	0.045549	-0.155238	0.052905		1.0558	0.0875112
													9.171	1.38521	-0.000666	0.185398	0.366436		1.06171	48.3481			2.16483	1.64215			1.06263	48.7093										9.171	0.085541	0.098032	0.044997	-0.15511	0.052394		1.0599	0.0867598
													9.172	1.3871	0.000498	0.185506	0.367711		1.06581	48.3516			2.17325	1.63162			1.06672	48.7144										9.172	0.086252	0.097443	0.045064	-0.15515	0.052059		1.06399	0.0856662
													9.172	1.3869	-0.000229	0.184838	0.367046		1.0699	48.3598			2.18167	1.62655			1.07082	48.7194										9.173	0.08596	0.097137	0.045458	-0.155187	0.051846		1.06809	0.0855527
													9.173	1.38435	-0.002866	0.184699	0.366717		1.074	48.361			2.19008	1.63181			1.07491	48.7131										9.173	0.085172	0.097035	0.045569	-0.154831	0.051665		1.07218	0.0861766
													9.174	1.38212	-0.003226	0.186662	0.366207		1.07809	48.3569			2.1985	1.635			1.07901	48.7065										9.174	0.084154	0.097349	0.045239	-0.15466	0.05123		1.07628	0.0866881
													9.174	1.38044	-0.005124	0.184014	0.365943		1.08219	48.3505			2.20692	1.64021			1.0831	48.707										9.175	0.083533	0.097889	0.044817	-0.154578	0.051473		1.08037	0.0870141
													9.175	1.37985	-0.005095	0.179987	0.366208		1.08628	48.3506			2.21534	1.64582			1.0872	48.7068										9.175	0.08352	0.098121	0.043829	-0.154643	0.051212		1.08447	0.0877099
													9.176	1.38008	-0.004608	0.18043	0.366212		1.09038	48.356			2.22375	1.64456			1.09129	48.7063										9.176	0.083598	0.09896	0.042937	-0.154565	0.050987		1.08856	0.0871845
													9.176	1.37905	-0.00423	0.182147	0.366507		1.09447	48.3636			2.23217	1.64664			1.09539	48.7121										9.177	0.082421	0.100078	0.042399	-0.154757	0.051128		1.09265	0.0862488
													9.177	1.37796	-0.001826	0.179978	0.365817		1.09857	48.3685			2.24059	1.6478			1.09948	48.7163										9.177	0.081062	0.100826	0.042413	-0.15492	0.050866		1.09675	0.086106
													9.178	1.37965	-0.002096	0.177378	0.365737		1.10266	48.3652			2.24901	1.64548			1.10358	48.7152										9.178	0.080604	0.100448	0.042731	-0.155256	0.050715		1.10084	0.0863905
													9.178	1.38025	-0.003501	0.177594	0.365383		1.10676	48.3564			2.25742	1.64157			1.10767	48.7108										9.179	0.08079	0.100023	0.042845	-0.155001	0.050631		1.10494	0.0871561
													9.179	1.37987	-0.006381	0.1776	0.366745		1.11085	48.3524			2.26584	1.64017			1.11177	48.7063										9.179	0.08075	0.100233	0.043087	-0.155062	0.050924		1.10903	0.0877383
													9.18	1.37997	-0.007112	0.178448	0.367346		1.11495	48.3516			2.27426	1.64027			1.11586	48.706										9.18	0.080225	0.10045	0.042807	-0.155094	0.051094		1.11313	0.0871287
													9.18	1.37957	-0.00808	0.178896	0.366714		1.11904	48.3554			2.28267	1.638			1.11996	48.7077										9.181	0.079288	0.099952	0.042516	-0.155692	0.050336		1.11722	0.0863759
													9.181	1.37967	-0.007713	0.178832	0.366591		1.12314	48.3588			2.29109	1.63655			1.12405	48.711										9.181	0.078512	0.099164	0.042688	-0.155105	0.049976		1.12132	0.0864326
													9.182	1.37897	-0.007725	0.182658	0.366423		1.12723	48.3598			2.29951	1.63346			1.12815	48.7134										9.182	0.078659	0.098922	0.042643	-0.155354	0.050074		1.12541	0.0866169
													9.182	1.37827	-0.006313	0.183819	0.367219		1.13133	48.3583			2.30793	1.63485			1.13224	48.7144										9.183	0.077865	0.099021	0.042795	-0.155536	0.050319		1.12951	0.0873269
													9.183	1.37794	-0.007127	0.182358	0.367917		1.13542	48.3489			2.31634	1.64017			1.13634	48.7076										9.183	0.077381	0.099687	0.043141	-0.155395	0.050598		1.1336	0.0879224
													9.184	1.37809	-0.007321	0.179434	0.367405		1.13952	48.3433			2.32476	1.64639			1.14043	48.7005										9.184	0.076702	0.100076	0.043581	-0.155556	0.051133		1.1377	0.0875966
													9.184	1.37735	-0.008237	0.179934	0.367942		1.14361	48.3424			2.33318	1.6435			1.14453	48.7013										9.185	0.0762	0.100556	0.043735	-0.155594	0.051035		1.14179	0.0869432
													9.185	1.37586	-0.009355	0.179118	0.368343		1.1477	48.3417			2.3416	1.63612			1.14862	48.7027										9.185	0.075691	0.100858	0.043892	-0.155725	0.050698		1.14589	0.0862769
													9.186	1.37556	-0.009871	0.180947	0.368213		1.1518	48.3442			2.35001	1.63336			1.15272	48.7072										9.186	0.074867	0.10052	0.044114	-0.155853	0.050473		1.14998	0.0861344
													9.186	1.37587	-0.009339	0.179069	0.367496		1.15589	48.3483			2.35843	1.63013			1.15681	48.7118										9.187	0.075084	0.099879	0.044276	-0.155964	0.050305		1.15408	0.0861778
													9.187	1.37546	-0.009767	0.177075	0.366355		1.15999	48.3511			2.36685	1.62612			1.16091	48.7099										9.187	0.075266	0.099234	0.044424	-0.155423	0.050129		1.15817	0.0871419
													9.188	1.37542	-0.010461	0.176794	0.366581		1.16408	48.3463			2.37527	1.62703			1.165	48.7022										9.188	0.074127	0.099213	0.044729	-0.155164	0.049978		1.16227	0.0878803
													9.188	1.37508	-0.010735	0.17851	0.36653		1.16818	48.3405			2.38368	1.63635			1.1691	48.6998										9.189	0.072895	0.099269	0.045434	-0.154812	0.049647		1.16636	0.0874834
													9.189	1.3739	-0.008485	0.176944	0.365846		1.17227	48.3434			2.3921	1.63824			1.17319	48.7011										9.189	0.071675	0.098398	0.045631	-0.155029	0.04971		1.17046	0.0872559
													9.19	1.3741	-0.007617	0.177437	0.364956		1.17637	48.3484			2.40052	1.63288			1.17729	48.7016										9.19	0.070804	0.098471	0.04591	-0.15495	0.049561		1.17455	0.0866167
													9.19	1.3754	-0.009822	0.177117	0.364945		1.18046	48.3535			2.40893	1.63515			1.18138	48.7012										9.191	0.070393	0.099377	0.04652	-0.155099	0.049431		1.17865	0.0860779
													9.191	1.37556	-0.011245	0.174648	0.363998		1.18456	48.3528			2.41735	1.64499			1.18548	48.7003										9.191	0.070062	0.099355	0.047257	-0.155235	0.049169		1.18274	0.0860494
													9.192	1.37337	-0.009353	0.173285	0.363271		1.18865	48.3461			2.42577	1.64432			1.18957	48.703										9.192	0.070021	0.0998	0.048297	-0.155445	0.048922		1.18684	0.0868717
													9.192	1.37244	-0.008409	0.17297	0.362198		1.19275	48.3407			2.43419	1.63901			1.19367	48.7004										9.193	0.068884	0.100464	0.049114	-0.155351	0.048555		1.19093	0.087497
													9.193	1.37073	-0.005558	0.174478	0.361357		1.19684	48.3384			2.4426	1.63944			1.19776	48.6941										9.193	0.069024	0.100096	0.049948	-0.155632	0.048083		1.19503	0.0873976
													9.194	1.37042	-0.001814	0.17564	0.361168		1.20094	48.3368			2.45102	1.64606			1.20186	48.6906										9.194	0.070506	0.099767	0.05033	-0.155081	0.048099		1.19912	0.0869013
													9.194	1.36982	-0.000605	0.176286	0.361375		1.20503	48.3439			2.45944	1.65427			1.20595	48.6934										9.195	0.071083	0.099643	0.050559	-0.155005	0.048041		1.20322	0.0866171
													9.195	1.37071	-0.00248	0.176459	0.36099		1.20913	48.3538			2.46786	1.6548			1.21004	48.6997										9.195	0.071082	0.100361	0.051139	-0.154628	0.048053		1.20731	0.0864469
													9.196	1.37118	-0.004861	0.177152	0.361222		1.21322	48.3584			2.47627	1.64973			1.21414	48.7003										9.196	0.070045	0.100433	0.051142	-0.15481	0.048018		1.21141	0.0865177
													9.196	1.37185	-0.008166	0.176765	0.360931		1.21732	48.3535			2.48469	1.64558			1.21823	48.7023										9.197	0.070771	0.100374	0.050647	-0.154393	0.047884		1.2155	0.0872846
													9.197	1.37069	-0.010711	0.176819	0.36019		1.22141	48.3442			2.49311	1.64693			1.22233	48.7016										9.197	0.071026	0.100166	0.050324	-0.154291	0.047683		1.2196	0.088192
													9.198	1.37133	-0.010674	0.177422	0.359575		1.22551	48.3416			2.50152	1.64915			1.22642	48.6966										9.198	0.070702	0.100325	0.050118	-0.153851	0.046932		1.22369	0.0882637
													9.198	1.37075	-0.009813	0.177205	0.3608		1.2296	48.339			2.50994	1.65321			1.23052	48.6923										9.199	0.070861	0.10026	0.049943	-0.154436	0.046257		1.22779	0.0866873
													9.199	1.37008	-0.00745	0.176194	0.361253		1.2337	48.3457			2.51836	1.64968			1.23461	48.6924										9.199	0.071168	0.100015	0.049522	-0.154033	0.046074		1.23188	0.0857516
													9.2	1.37028	-0.006154	0.177355	0.360041		1.23779	48.3512			2.52678	1.64008			1.23871	48.6951										9.2	0.071186	0.100303	0.049757	-0.154479	0.045758		1.23598	0.0856518
													9.2	1.37122	-0.003197	0.176592	0.360355		1.24189	48.3504			2.53519	1.64273			1.2428	48.6994										9.201	0.071785	0.101054	0.049505	-0.15445	0.045508		1.24007	0.0857652
													9.201	1.36949	-0.001776	0.176522	0.36075		1.24598	48.3443			2.54361	1.64726			1.2469	48.7008										9.201	0.071102	0.10156	0.049287	-0.154831	0.045506		1.24417	0.0867305
													9.202	1.36861	2.3e-05	0.177925	0.36178		1.25008	48.3378			2.55203	1.64611			1.25099	48.6941										9.202	0.069351	0.101354	0.049424	-0.155053	0.045491		1.24826	0.0876963
													9.202	1.36841	0.003396	0.177437	0.362141		1.25417	48.3373			2.56045	1.64288			1.25509	48.6912										9.203	0.068713	0.101444	0.049171	-0.154848	0.045441		1.25236	0.0882634
													9.203	1.3666	0.004995	0.176778	0.361935		1.25827	48.3383			2.56886	1.64012			1.25918	48.6902										9.203	0.068393	0.10216	0.049024	-0.154964	0.045193		1.25645	0.0874686
													9.204	1.36616	0.006233	0.176315	0.36183		1.26236	48.3419			2.57728	1.64157			1.26328	48.6957										9.204	0.068006	0.102609	0.048944	-0.154941	0.045466		1.26055	0.0862493
													9.204	1.36477	0.005002	0.175454	0.361028		1.26646	48.3464			2.5857	1.64698			1.26737	48.6998										9.205	0.068211	0.102727	0.049227	-0.155457	0.045755		1.26464	0.0859074
													9.205	1.36365	0.002927	0.174878	0.360009		1.27055	48.3494			2.59411	1.65238			1.27147	48.6961										9.205	0.068561	0.103223	0.049391	-0.155818	0.045688		1.26874	0.0860071
													9.206	1.36465	0.003651	0.173869	0.360241		1.27465	48.3437			2.60253	1.65606			1.27556	48.6959										9.206	0.068349	0.103401	0.048658	-0.155758	0.045692		1.27283	0.0868577
													9.206	1.36455	0.004282	0.174512	0.360104		1.27874	48.339			2.61095	1.65688			1.27966	48.6933										9.207	0.069235	0.103704	0.04831	-0.155768	0.045669		1.27693	0.0876675
													9.207	1.36678	0.005251	0.174656	0.359772		1.28284	48.3366			2.61937	1.65084			1.28375	48.6856										9.207	0.070397	0.103598	0.048405	-0.155309	0.046165		1.28102	0.0877379
													9.208	1.36874	0.005559	0.174168	0.35935		1.28693	48.3354			2.62778	1.64674			1.28785	48.6865										9.208	0.07101	0.10352	0.048642	-0.155281	0.046571		1.28511	0.0869439
													9.208	1.36932	0.00447	0.176014	0.359052		1.29103	48.3409			2.6362	1.64915			1.29194	48.6935										9.209	0.071367	0.103405	0.048911	-0.15547	0.046563		1.28921	0.0859072
													9.209	1.36908	0.004237	0.176915	0.358831		1.29512	48.3438			2.64462	1.65094			1.29604	48.6945										9.209	0.071122	0.10324	0.049429	-0.155654	0.046664		1.2933	0.0856662
													9.21	1.3688	0.004718	0.176715	0.359179		1.29922	48.3433			2.65304	1.65398			1.30013	48.6927										9.21	0.071251	0.102563	0.049334	-0.156023	0.046726		1.2974	0.0861911
													9.21	1.36895	0.004503	0.17643	0.359846		1.30331	48.3402			2.66145	1.65905			1.30423	48.6873										9.211	0.071283	0.102044	0.049008	-0.155749	0.047133		1.30149	0.0869721
													9.211	1.3678	0.004	0.178218	0.360532		1.30741	48.338			2.66987	1.65205			1.30832	48.6834										9.211	0.071199	0.101835	0.04879	-0.155288	0.047502		1.30559	0.0871564
													9.212	1.36587	0.004747	0.179968	0.361056		1.3115	48.337			2.67829	1.64442			1.31242	48.6832										9.212	0.071577	0.101855	0.048628	-0.15536	0.047718		1.30968	0.0868156
													9.212	1.36514	0.006552	0.17939	0.361195		1.3156	48.3411			2.6867	1.64369			1.31651	48.6869										9.213	0.07221	0.102019	0.048458	-0.155201	0.047491		1.31378	0.0858373
													9.213	1.36486	0.007671	0.178664	0.361765		1.31969	48.3459			2.69512	1.64451			1.32061	48.6931										9.213	0.073143	0.102086	0.048312	-0.155216	0.04795		1.31787	0.0853822
													9.214	1.36441	0.008154	0.180347	0.363258		1.32379	48.3421			2.70354	1.64649			1.3247	48.6956										9.214	0.074383	0.102878	0.047992	-0.154812	0.048676		1.32197	0.0855386
													9.214	1.36441	0.006456	0.179358	0.364541		1.32788	48.3395			2.71196	1.65243			1.3288	48.6927										9.215	0.074974	0.103767	0.048053	-0.154556	0.048687		1.32606	0.0862049
													9.215	1.36438	0.007441	0.177691	0.365075		1.33198	48.3354			2.72037	1.65794			1.33289	48.6871										9.215	0.074477	0.104231	0.047908	-0.154451	0.04855		1.33016	0.0869719
													9.216	1.36394	0.006878	0.177224	0.364562		1.33607	48.3282			2.72879	1.65229			1.33699	48.6816										9.216	0.074524	0.104429	0.047783	-0.154487	0.048297		1.33425	0.0868438
													9.216	1.36414	0.00619	0.178998	0.363536		1.34016	48.3231			2.73721	1.64635			1.34108	48.6789										9.217	0.075723	0.103905	0.04753	-0.15469	0.048163		1.33835	0.0863901
													9.217	1.36438	0.009408	0.180146	0.362348		1.34426	48.3285			2.74562	1.64307			1.34518	48.6821										9.217	0.07699	0.103835	0.047291	-0.154702	0.04813		1.34244	0.0857796
													9.218	1.36527	0.010574	0.180264	0.360597		1.34835	48.339			2.75404	1.64451			1.34927	48.6853										9.218	0.077693	0.103588	0.046937	-0.154767	0.048461		1.34654	0.085893
													9.218	1.36658	0.009393	0.180805	0.359229		1.35245	48.3397			2.76246	1.65026			1.35337	48.6875										9.219	0.078044	0.103243	0.04648	-0.154664	0.048962		1.35063	0.0855382
													9.219	1.36707	0.009579	0.178837	0.358773		1.35654	48.338			2.77088	1.64785			1.35746	48.6889										9.219	0.078336	0.103517	0.046496	-0.15458	0.048869		1.35473	0.0856242
													9.22	1.3659	0.01204	0.179142	0.359242		1.36064	48.3355			2.77929	1.64872			1.36156	48.684										9.22	0.078674	0.103828	0.04644	-0.154584	0.04835		1.35882	0.0867301
													9.22	1.36566	0.011768	0.180186	0.36002		1.36473	48.331			2.78771	1.64804			1.36565	48.6813										9.221	0.078957	0.104152	0.046451	-0.154604	0.047845		1.36292	0.087213
													9.221	1.3662	0.013192	0.18195	0.360517		1.36883	48.3312			2.79613	1.6449			1.36975	48.6823										9.221	0.080311	0.104506	0.046418	-0.154497	0.048018		1.36701	0.0863056
													9.222	1.3663	0.010559	0.180731	0.360847		1.37292	48.3393			2.80455	1.64495			1.37384	48.683										9.222	0.081754	0.104849	0.046288	-0.154368	0.048272		1.37111	0.0851409
													9.222	1.36621	0.011802	0.181075	0.36124		1.37702	48.3435			2.81296	1.64036			1.37794	48.6862										9.223	0.082161	0.105021	0.046094	-0.154195	0.048319		1.3752	0.0849278
													9.223	1.36538	0.010345	0.181528	0.361095		1.38111	48.3432			2.82138	1.63433			1.38203	48.6826										9.223	0.082651	0.10493	0.045368	-0.153866	0.048497		1.3793	0.084942
													9.224	1.36482	0.011611	0.18393	0.361303		1.38521	48.3418			2.8298	1.62877			1.38613	48.6782										9.224	0.083039	0.104292	0.044715	-0.153877	0.048423		1.38339	0.0861487
													9.224	1.36525	0.011535	0.184888	0.361099		1.3893	48.334			2.83821	1.63022			1.39022	48.6752										9.225	0.083776	0.10406	0.044539	-0.153795	0.048438		1.38749	0.0870703
													9.225	1.36664	0.010846	0.187256	0.361026		1.3934	48.33			2.84663	1.6349			1.39432	48.6717										9.225	0.084436	0.103969	0.044233	-0.153812	0.048352		1.39158	0.0869152
													9.226	1.3675	0.007347	0.189178	0.361575		1.39749	48.3304			2.85505	1.64142			1.39841	48.6701										9.226	0.084796	0.103586	0.043991	-0.154001	0.048617		1.39568	0.0863751
													9.226	1.36842	0.006016	0.189757	0.361737		1.40159	48.3339			2.86347	1.64746			1.4025	48.6743										9.227	0.08495	0.103552	0.043989	-0.153932	0.048684		1.39977	0.0850566
													9.227	1.36837	0.004286	0.187958	0.363029		1.40568	48.3403			2.87188	1.64901			1.4066	48.681										9.227	0.083937	0.103586	0.043975	-0.153754	0.048318		1.40387	0.0839057
													9.228	1.36732	0.001942	0.187104	0.362389		1.40978	48.344			2.8803	1.65658			1.41069	48.683										9.228	0.083488	0.103397	0.043926	-0.15366	0.048381		1.40796	0.0839918
													9.228	1.3663	0.003533	0.185442	0.361739		1.41387	48.3346			2.88872	1.66286			1.41479	48.6795										9.229	0.083753	0.102728	0.043687	-0.15376	0.048745		1.41206	0.0850551
													9.229	1.3644	0.006211	0.18663	0.3617		1.41797	48.3259			2.89714	1.66161			1.41888	48.6754										9.229	0.084009	0.1022	0.04395	-0.153713	0.048898		1.41615	0.0856236
													9.23	1.36319	0.00507	0.18731	0.362823		1.42206	48.3277			2.90555	1.66436			1.42298	48.6762										9.23	0.083362	0.101774	0.044229	-0.153983	0.048574		1.42025	0.0861481
													9.23	1.36281	0.006203	0.186734	0.362841		1.42616	48.3304			2.91397	1.6647			1.42707	48.6767										9.231	0.083231	0.101335	0.044165	-0.154243	0.048315		1.42434	0.0855951
													9.231	1.36336	0.002494	0.187195	0.363836		1.43025	48.3378			2.92239	1.6576			1.43117	48.6815										9.231	0.084282	0.10177	0.044169	-0.154517	0.0484		1.42844	0.0845445
													9.232	1.36317	-0.00205	0.188072	0.362157		1.43435	48.3421			2.9308	1.66098			1.43526	48.6855										9.232	0.084008	0.102499	0.044147	-0.154478	0.048368		1.43253	0.0844878
													9.232	1.36203	-0.004529	0.187309	0.3598		1.43844	48.3393			2.93922	1.66354			1.43936	48.6861										9.233	0.083365	0.103517	0.044626	-0.154569	0.048026		1.43663	0.0852829
													9.233	1.36043	-0.005549	0.186197	0.359172		1.44254	48.3329			2.94764	1.65707			1.44345	48.6804										9.233	0.08277	0.103553	0.045019	-0.154748	0.047641		1.44072	0.0862186
													9.234	1.35889	-0.008284	0.184949	0.359776		1.44663	48.325			2.95606	1.65398			1.44755	48.6741										9.234	0.081972	0.10286	0.045011	-0.15482	0.047643		1.44482	0.0865176
													9.234	1.359	-0.006363	0.184419	0.360223		1.45073	48.3263			2.96447	1.65383			1.45164	48.6734										9.235	0.082271	0.102437	0.045108	-0.154643	0.047683		1.44891	0.0864604
													9.235	1.35958	-0.006257	0.183984	0.357801		1.45482	48.3318			2.97289	1.65779			1.45574	48.6713										9.235	0.082604	0.102037	0.045168	-0.154398	0.047531		1.45301	0.0854537
													9.236	1.35946	-0.007425	0.185525	0.35582		1.45892	48.336			2.98131	1.65543			1.45983	48.6737										9.236	0.082913	0.101601	0.045562	-0.154614	0.047919		1.4571	0.0844025
													9.236	1.36102	-0.004675	0.188437	0.354472		1.46301	48.3399			2.98973	1.659			1.46393	48.6782										9.237	0.083043	0.101265	0.045918	-0.154975	0.048003		1.4612	0.0839628
													9.237	1.36244	-0.004784	0.189768	0.353369		1.46711	48.3369			2.99814	1.66363			1.46802	48.6803										9.237	0.082993	0.102044	0.046127	-0.15508	0.047228		1.46529	0.0842463
													9.238	1.36375	-0.003187	0.19273	0.353553		1.4712	48.3303			3.00656	1.65732			1.47212	48.6783										9.238	0.082697	0.103161	0.045908	-0.154886	0.047171		1.46939	0.0852546
													9.238	1.36322	-0.001409	0.19491	0.353478		1.4753	48.3266			3.01498	1.65326			1.47621	48.6725										9.239	0.082313	0.103372	0.046352	-0.154707	0.047673		1.47348	0.0861053
													9.239	1.36175	-0.000662	0.19621	0.353402		1.47939	48.3259			3.02339	1.65036			1.48031	48.6687										9.239	0.082185	0.103408	0.047053	-0.154424	0.047483		1.47757	0.0858505
													9.24	1.36199	0.001756	0.196133	0.352279		1.48349	48.3265			3.03181	1.64838			1.4844	48.6719										9.24	0.081902	0.104312	0.047064	-0.154389	0.047514		1.48167	0.0850126
													9.24	1.36082	0.001006	0.196454	0.352763		1.48758	48.3318			3.04023	1.6548			1.4885	48.6798										9.241	0.08157	0.105133	0.046932	-0.15464	0.047196		1.48576	0.0845022
													9.241	1.3602	0.002115	0.197114	0.353378		1.49168	48.3385			3.04865	1.66166			1.49259	48.6842										9.241	0.081086	0.105172	0.046687	-0.154675	0.046775		1.48986	0.0847718
													9.242	1.36039	0.005757	0.19752	0.352497		1.49577	48.3397			3.05707	1.65765			1.49669	48.6845										9.242	0.081078	0.10525	0.046557	-0.15459	0.046759		1.49395	0.0853815
													9.242	1.36067	0.007362	0.197219	0.353741		1.49987	48.3331			3.06548	1.65813			1.50078	48.6795										9.243	0.081219	0.105498	0.046526	-0.154897	0.046544		1.49805	0.0856517
													9.243	1.36004	0.006256	0.196989	0.354466		1.50396	48.3246			3.0739	1.66335			1.50488	48.6756										9.243	0.081864	0.105788	0.046846	-0.155027	0.046602		1.50214	0.0851973
													9.244	1.35848	0.004421	0.198891	0.354566		1.50806	48.3203			3.08232	1.66253			1.50897	48.6774										9.244	0.082653	0.106245	0.04733	-0.154938	0.046853		1.50624	0.0847861
													9.244	1.35698	0.004036	0.199246	0.353904		1.51215	48.3193			3.09073	1.666			1.51307	48.6788										9.245	0.083473	0.106712	0.04724	-0.155029	0.046752		1.51033	0.0840475
													9.245	1.35655	0.004395	0.197872	0.353639		1.51625	48.3249			3.09915	1.66929			1.51716	48.6803										9.245	0.083928	0.106531	0.046739	-0.155133	0.046424		1.51443	0.08297
													9.246	1.35766	0.003347	0.196843	0.35258		1.52034	48.3304			3.10757	1.66967			1.52126	48.6813										9.246	0.083211	0.106146	0.046251	-0.155423	0.046164		1.51852	0.083281
													9.246	1.3581	0.005141	0.19629	0.351151		1.52444	48.3284			3.11599	1.66591			1.52535	48.682										9.247	0.082309	0.105467	0.046417	-0.155873	0.045407		1.52262	0.0842041
													9.247	1.35877	0.003515	0.19723	0.349747		1.52853	48.3215			3.1244	1.65587			1.52945	48.6727										9.247	0.081032	0.105079	0.046663	-0.156181	0.044855		1.52671	0.0847854
													9.248	1.35813	0.005708	0.19996	0.348154		1.53262	48.3161			3.13282	1.65528			1.53354	48.6648										9.248	0.080446	0.105337	0.046708	-0.156602	0.045092		1.53081	0.0852117
													9.248	1.35713	0.004672	0.200877	0.34672		1.53672	48.3139			3.14124	1.65775			1.53764	48.6724										9.249	0.079912	0.104831	0.04688	-0.156941	0.045138		1.5349	0.0852112
													9.249	1.35777	0.002453	0.200096	0.3459		1.54081	48.3183			3.14966	1.65905			1.54173	48.68										9.249	0.079591	0.104916	0.046809	-0.156971	0.045274		1.539	0.0845732
													9.25	1.35822	0.001875	0.199434	0.345954		1.54491	48.3275			3.15807	1.65702			1.54583	48.6823										9.25	0.078515	0.105625	0.046823	-0.156845	0.04571		1.54309	0.0839626
													9.25	1.35839	-0.001319	0.199264	0.346051		1.549	48.3302			3.16649	1.6577			1.54992	48.6823										9.25	0.077841	0.105746	0.04674	-0.156725	0.045855		1.54719	0.084388
													9.251	1.35717	-0.003753	0.20121	0.347418		1.5531	48.3232			3.17491	1.65784			1.55402	48.6817										9.251	0.077805	0.105604	0.046996	-0.156525	0.04582		1.55128	0.085609
													9.252	1.35576	-0.002512	0.202558	0.349316		1.55719	48.3189			3.18332	1.65905			1.55811	48.6794										9.252	0.077245	0.105565	0.047061	-0.156525	0.045366		1.55538	0.0861627
													9.252	1.35552	-0.00336	0.202672	0.350351		1.56129	48.3185			3.19174	1.6646			1.56221	48.6758										9.252	0.076189	0.106085	0.046708	-0.156525	0.045308		1.55947	0.0860209
													9.253	1.35642	-0.004773	0.202336	0.35059		1.56538	48.3155			3.20016	1.65726			1.5663	48.6721										9.253	0.076264	0.106488	0.046768	-0.156786	0.045793		1.56357	0.0848991
													9.254	1.35649	-0.003346	0.200509	0.350394		1.56948	48.3182			3.20858	1.65021			1.5704	48.6711										9.254	0.076123	0.10638	0.04712	-0.156886	0.046047		1.56766	0.0837082
													9.254	1.35596	-0.000454	0.19949	0.350435		1.57357	48.3216			3.21699	1.65229			1.57449	48.6764										9.254	0.075171	0.106155	0.047268	-0.157474	0.045967		1.57176	0.0833522
													9.255	1.35652	0.001087	0.200882	0.349497		1.57767	48.322			3.22541	1.6547			1.57859	48.6808										9.255	0.07393	0.105624	0.046955	-0.157763	0.045716		1.57585	0.0834805
													9.256	1.35675	0.000893	0.202894	0.350063		1.58176	48.3192			3.23383	1.65326			1.58268	48.6781										9.256	0.072984	0.105594	0.046704	-0.158196	0.045588		1.57995	0.0846998
													9.256	1.35564	0.002686	0.205155	0.351687		1.58586	48.3116			3.24225	1.65533			1.58677	48.6735										9.256	0.073115	0.105272	0.046787	-0.158636	0.045931		1.58404	0.0854388
													9.257	1.3557	0.005181	0.205216	0.351269		1.58995	48.3095			3.25066	1.65924			1.59087	48.6694										9.257	0.073618	0.105369	0.046756	-0.158951	0.046355		1.58814	0.0853246
													9.258	1.35489	0.006743	0.205062	0.351658		1.59405	48.3159			3.25908	1.65171			1.59496	48.6685										9.258	0.073716	0.105297	0.046425	-0.158633	0.046333		1.59223	0.0845732
													9.258	1.3536	0.006423	0.205355	0.350663		1.59814	48.324			3.2675	1.64905			1.59906	48.6744										9.258	0.073622	0.104972	0.046053	-0.158429	0.046448		1.59633	0.0836642
													9.259	1.35367	0.007479	0.20535	0.349725		1.60224	48.3246			3.27591	1.65258			1.60315	48.6804										9.259	0.074052	0.105013	0.046055	-0.158129	0.046463		1.60042	0.0831112
													9.26	1.35231	0.007335	0.205579	0.34897		1.60633	48.3237			3.28433	1.64963			1.60725	48.6821										9.26	0.073946	0.104871	0.046094	-0.158023	0.04625		1.60452	0.0835792
													9.26	1.35194	0.006867	0.208326	0.347382		1.61043	48.3199			3.29275	1.64654			1.61134	48.6798										9.26	0.074013	0.104806	0.045947	-0.158375	0.04635		1.60861	0.0850839
													9.261	1.35144	0.006016	0.211213	0.346809		1.61452	48.3146			3.30117	1.6478			1.61544	48.6751										9.261	0.074183	0.105029	0.046321	-0.158798	0.046117		1.61271	0.0850556
													9.262	1.35112	0.00489	0.212749	0.347291		1.61862	48.3111			3.30958	1.64118			1.61953	48.6724										9.262	0.074347	0.105252	0.046403	-0.158711	0.045476		1.6168	0.0848992
													9.262	1.35136	0.006115	0.213134	0.346909		1.62271	48.3145			3.318	1.63563			1.62363	48.6712										9.262	0.07492	0.105314	0.045653	-0.158652	0.044816		1.6209	0.0842896
													9.263	1.35143	0.007372	0.214202	0.348081		1.62681	48.3211			3.32642	1.63843			1.62772	48.6737										9.263	0.075537	0.105834	0.045599	-0.158904	0.04448		1.62499	0.0831961
													9.264	1.35162	0.006804	0.215498	0.348812		1.6309	48.3222			3.33483	1.64412			1.63182	48.6736										9.264	0.075196	0.106303	0.046084	-0.158678	0.044463		1.62909	0.0836787
													9.264	1.35071	0.009643	0.216974	0.348021		1.635	48.3259			3.34325	1.64673			1.63591	48.6706										9.264	0.073408	0.105962	0.0459	-0.158572	0.044782		1.63318	0.0838205
													9.265	1.34914	0.013793	0.217954	0.347874		1.63909	48.3223			3.35167	1.64645			1.64001	48.67										9.265	0.072987	0.105317	0.04593	-0.158592	0.044738		1.63728	0.0844453
													9.266	1.34924	0.014073	0.218515	0.347521		1.64319	48.3137			3.36009	1.64862			1.6441	48.6644										9.266	0.073563	0.104252	0.045623	-0.15863	0.044879		1.64137	0.0855796
													9.266	1.34941	0.014571	0.218026	0.347486		1.64728	48.3126			3.3685	1.6437			1.6482	48.6629										9.266	0.073643	0.10359	0.045216	-0.158384	0.04487		1.64547	0.0849848
													9.267	1.34989	0.018363	0.21791	0.346397		1.65138	48.3149			3.37692	1.64345			1.65229	48.6644										9.267	0.074387	0.103856	0.0452	-0.158445	0.044688		1.64956	0.0839198
													9.268	1.34943	0.020468	0.219696	0.345473		1.65547	48.3198			3.38534	1.64229			1.65639	48.6686										9.268	0.075163	0.103914	0.044992	-0.158628	0.044805		1.65366	0.083622
													9.268	1.3484	0.02317	0.220632	0.345724		1.65957	48.3256			3.39376	1.64196			1.66048	48.6748										9.268	0.075431	0.104248	0.045048	-0.15889	0.045099		1.65775	0.0836218
													9.269	1.34827	0.025268	0.219723	0.345408		1.66366	48.3256			3.40217	1.64871			1.66458	48.6767										9.269	0.075423	0.105265	0.045291	-0.15879	0.044793		1.66184	0.0839492
													9.27	1.34656	0.027682	0.217224	0.345455		1.66776	48.3187			3.41059	1.65692			1.66867	48.6717										9.27	0.074604	0.105098	0.045194	-0.158419	0.044605		1.66594	0.0850551
													9.27	1.3444	0.028318	0.217536	0.34595		1.67185	48.3108			3.41901	1.65668			1.67277	48.6665										9.27	0.075421	0.104153	0.044876	-0.158159	0.045092		1.67003	0.0852824
													9.271	1.34322	0.0288	0.218178	0.345537		1.67595	48.3076			3.42742	1.64529			1.67686	48.6634										9.271	0.076282	0.102824	0.044625	-0.158256	0.045264		1.67413	0.0843324
													9.272	1.34211	0.028168	0.218811	0.345126		1.68004	48.3119			3.43584	1.63862			1.68096	48.6605										9.272	0.075641	0.102088	0.043894	-0.158431	0.045443		1.67822	0.0831535
													9.272	1.34139	0.025682	0.220616	0.344556		1.68414	48.317			3.44426	1.64128			1.68505	48.6658										9.272	0.075221	0.10221	0.043359	-0.158351	0.045846		1.68232	0.0825998
													9.273	1.34052	0.02298	0.221266	0.34483		1.68823	48.3202			3.45268	1.64765			1.68915	48.6693										9.273	0.074995	0.10204	0.043589	-0.158461	0.046032		1.68641	0.0827416
													9.274	1.33943	0.023998	0.222154	0.345047		1.69233	48.3218			3.46109	1.645			1.69324	48.6656										9.274	0.074787	0.101113	0.043633	-0.15868	0.045973		1.69051	0.083182
													9.274	1.33807	0.022538	0.224874	0.344022		1.69642	48.3175			3.46951	1.64104			1.69734	48.6629										9.274	0.075165	0.100824	0.043765	-0.158793	0.045952		1.6946	0.0844722
													9.275	1.33701	0.01903	0.22732	0.344936		1.70052	48.3119			3.47793	1.63771			1.70143	48.6657										9.275	0.075241	0.100455	0.044187	-0.159208	0.046255		1.6987	0.0845303
													9.276	1.33622	0.019362	0.229134	0.343911		1.70461	48.3089			3.48635	1.63935			1.70553	48.6677										9.276	0.075542	0.100065	0.044326	-0.159471	0.046352		1.70279	0.0836501
													9.276	1.33539	0.017552	0.230291	0.342356		1.70871	48.3156			3.49476	1.64828			1.70962	48.6714										9.276	0.075676	0.09976	0.044292	-0.15951	0.046054		1.70689	0.0835083
													9.277	1.33564	0.020704	0.229442	0.34213		1.7128	48.3201			3.50318	1.6505			1.71372	48.6774										9.277	0.075395	0.099239	0.043854	-0.159609	0.045418		1.71098	0.0830682
													9.278	1.33689	0.024352	0.229858	0.341614		1.71689	48.3191			3.5116	1.64717			1.71781	48.6798										9.278	0.075075	0.098983	0.043798	-0.15967	0.045215		1.71508	0.0830263
													9.278	1.33778	0.024048	0.231392	0.341801		1.72099	48.318			3.52001	1.64263			1.72191	48.6786										9.278	0.074098	0.098957	0.044267	-0.159887	0.045191		1.71917	0.0838061
													9.279	1.33727	0.026816	0.233461	0.342525		1.72508	48.3124			3.52843	1.63983			1.726	48.6697										9.279	0.073589	0.099041	0.044512	-0.159877	0.045597		1.72327	0.0843741
													9.28	1.33695	0.025158	0.235309	0.344081		1.72918	48.309			3.53685	1.63833			1.7301	48.6644										9.28	0.073715	0.099002	0.044435	-0.159683	0.045746		1.72736	0.0843316
													9.28	1.33753	0.029312	0.235125	0.343813		1.73327	48.3072			3.54527	1.64268			1.73419	48.6671										9.28	0.073307	0.098669	0.044192	-0.15959	0.045174		1.73146	0.0838206
													9.281	1.33801	0.030506	0.234117	0.344263		1.73737	48.3088			3.55368	1.64857			1.73829	48.6715										9.281	0.072666	0.09831	0.044068	-0.159642	0.044677		1.73555	0.0836926
													9.282	1.3387	0.031794	0.235104	0.344925		1.74146	48.314			3.5621	1.65089			1.74238	48.673										9.282	0.073008	0.09823	0.0444	-0.159503	0.044718		1.73965	0.0834516
													9.282	1.33891	0.035168	0.23581	0.34406		1.74556	48.3111			3.57052	1.64756			1.74648	48.6729										9.282	0.073607	0.098314	0.04481	-0.159349	0.04472		1.74374	0.083182
													9.283	1.33801	0.03811	0.236368	0.343973		1.74965	48.3045			3.57894	1.64302			1.75057	48.6717										9.283	0.073368	0.097312	0.044788	-0.159668	0.044234		1.74784	0.0840468
													9.284	1.33661	0.04018	0.23817	0.34491		1.75375	48.3007			3.58735	1.64519			1.75467	48.6649										9.284	0.073451	0.096608	0.0449	-0.160239	0.044086		1.75193	0.0847715
													9.284	1.33573	0.042766	0.238838	0.34496		1.75784	48.2999			3.59577	1.64466			1.75876	48.6618										9.284	0.073185	0.096559	0.044914	-0.160671	0.044188		1.75603	0.0851262
													9.285	1.33527	0.043392	0.239437	0.344155		1.76194	48.3024			3.60419	1.64099			1.76286	48.6608										9.285	0.073224	0.096472	0.044708	-0.160783	0.04452		1.76012	0.0845874
													9.286	1.33501	0.043616	0.240725	0.343711		1.76603	48.3119			3.6126	1.64437			1.76695	48.6637										9.286	0.073764	0.096348	0.044805	-0.160962	0.044669		1.76422	0.0831959
													9.286	1.3354	0.043046	0.242462	0.34348		1.77013	48.3191			3.62102	1.65398			1.77105	48.6658										9.286	0.073397	0.096174	0.04458	-0.16136	0.044075		1.76831	0.0829407
													9.287	1.33548	0.043078	0.245538	0.342545		1.77422	48.3191			3.62944	1.6535			1.77514	48.6645										9.287	0.072952	0.095826	0.043961	-0.161307	0.043882		1.77241	0.0837635
													9.288	1.33538	0.041886	0.24547	0.341678		1.77832	48.3176			3.63786	1.64611			1.77923	48.6639										9.288	0.073095	0.095453	0.043322	-0.161329	0.043667		1.7765	0.0843174
													9.288	1.33443	0.045384	0.246566	0.342725		1.78241	48.3126			3.64627	1.64756			1.78333	48.6583										9.288	0.073194	0.095745	0.042997	-0.161517	0.04367		1.7806	0.0843174
													9.289	1.33286	0.046274	0.247717	0.343123		1.78651	48.3075			3.65469	1.6462			1.78742	48.6543										9.289	0.072874	0.096066	0.042981	-0.161743	0.043938		1.78469	0.0840193
													9.29	1.33273	0.044716	0.245802	0.342249		1.7906	48.3101			3.66311	1.64167			1.79152	48.657										9.29	0.07193	0.095872	0.043289	-0.161483	0.043536		1.78879	0.0828119
													9.29	1.33155	0.042186	0.246002	0.343518		1.7947	48.3167			3.67153	1.64461			1.79561	48.6611										9.29	0.071224	0.095586	0.043247	-0.161369	0.043321		1.79288	0.0818478
													9.291	1.33025	0.042866	0.247029	0.344079		1.79879	48.3195			3.67994	1.6506			1.79971	48.6612										9.291	0.071112	0.095664	0.043383	-0.161715	0.043466		1.79698	0.0815494
													9.292	1.33109	0.04309	0.248787	0.345103		1.80289	48.3188			3.68836	1.65258			1.8038	48.6588										9.292	0.070603	0.095881	0.043374	-0.162264	0.043674		1.80107	0.0820882
													9.292	1.33167	0.042372	0.249848	0.345385		1.80698	48.3108			3.69678	1.65485			1.8079	48.654										9.292	0.069813	0.09537	0.043199	-0.16271	0.044017		1.80517	0.0833661
													9.293	1.33224	0.042816	0.251328	0.345258		1.81108	48.3052			3.70519	1.65292			1.81199	48.6528										9.293	0.070046	0.094808	0.043312	-0.16289	0.044641		1.80926	0.0841897
													9.294	1.33357	0.043152	0.250189	0.346526		1.81517	48.3059			3.71361	1.65441			1.81609	48.6528										9.294	0.070496	0.094292	0.043596	-0.162846	0.044709		1.81336	0.0842747
													9.294	1.33452	0.04509	0.25112	0.346947		1.81927	48.3083			3.72203	1.65562			1.82018	48.6535										9.294	0.071131	0.093561	0.0433	-0.162549	0.044561		1.81745	0.0828835
													9.295	1.33452	0.043994	0.2534	0.347598		1.82336	48.3126			3.73045	1.65475			1.82428	48.6613										9.295	0.071399	0.093179	0.043118	-0.162635	0.044733		1.82155	0.082047
													9.296	1.33449	0.04377	0.253485	0.348144		1.82746	48.3161			3.73886	1.66407			1.82837	48.665										9.296	0.070543	0.093346	0.043589	-0.162777	0.045673		1.82564	0.0823867
													9.296	1.33451	0.045126	0.253501	0.344556		1.83155	48.319			3.74728	1.66586			1.83247	48.6639										9.296	0.069818	0.09349	0.043755	-0.162526	0.046123		1.82974	0.0830119
													9.297	1.33371	0.04485	0.25403	0.343961		1.83565	48.3124			3.7557	1.66204			1.83656	48.6559										9.297	0.070024	0.093049	0.043929	-0.162569	0.04636		1.83383	0.083976
													9.298	1.33381	0.04424	0.255379	0.343682		1.83974	48.3025			3.76412	1.66064			1.84066	48.6493										9.298	0.071438	0.092816	0.044318	-0.1629	0.046039		1.83793	0.083934
													9.298	1.33426	0.041228	0.25661	0.34338		1.84384	48.2996			3.77253	1.66325			1.84475	48.6496										9.298	0.072802	0.092702	0.044498	-0.16308	0.045688		1.84202	0.0832518
													9.299	1.3341	0.040382	0.257152	0.343649		1.84793	48.3055			3.78095	1.66654			1.84885	48.6527										9.299	0.073513	0.092425	0.04444	-0.163255	0.04524		1.84612	0.0821743
													9.3	1.33424	0.041766	0.258067	0.344161		1.85203	48.3142			3.78937	1.66538			1.85294	48.6593										9.3	0.074244	0.09257	0.044421	-0.163526	0.046409		1.85021	0.081592
													9.3	1.33386	0.037148	0.258563	0.344114		1.85612	48.3172			3.79779	1.66586			1.85704	48.6608										9.3	0.074651	0.092746	0.044713	-0.163854	0.047471		1.8543	0.0819039
													9.301	1.33319	0.03092	0.260066	0.344049		1.86022	48.313			3.8062	1.66243			1.86113	48.6628										9.301	0.074717	0.09257	0.044807	-0.163899	0.047493		1.8584	0.0824436
													9.302	1.3317	0.027408	0.262384	0.343622		1.86431	48.303			3.81462	1.65862			1.86523	48.6603										9.302	0.074724	0.091677	0.044519	-0.163697	0.047701		1.86249	0.083409
													9.302	1.33116	0.02283	0.263832	0.346809		1.86841	48.2991			3.82304	1.6617			1.86932	48.6559										9.302	0.075459	0.090928	0.043904	-0.163736	0.047655		1.86659	0.0835791
													9.303	1.3319	0.019605	0.264738	0.348593		1.8725	48.3001			3.83145	1.66769			1.87342	48.6575										9.303	0.076541	0.090599	0.043708	-0.164029	0.048591		1.87068	0.083281
													9.304	1.33173	0.019521	0.26441	0.348538		1.8766	48.3066			3.83987	1.6773			1.87751	48.6617										9.304	0.077165	0.090331	0.043684	-0.164038	0.048361		1.87478	0.0827138
													9.304	1.33085	0.016454	0.263474	0.349598		1.88069	48.3133			3.84829	1.67199			1.88161	48.6667										9.304	0.077561	0.090211	0.044077	-0.163465	0.047786		1.87887	0.0818901
													9.305	1.3306	0.015657	0.262749	0.350824		1.88479	48.3136			3.85671	1.66292			1.8857	48.6653										9.305	0.077815	0.089703	0.044221	-0.163169	0.047589		1.88297	0.0817341
													9.306	1.33042	0.01672	0.262514	0.351914		1.88888	48.3143			3.86512	1.66176			1.8898	48.6614										9.306	0.078238	0.08899	0.043668	-0.16313	0.047476		1.88706	0.0822587
													9.306	1.33034	0.015827	0.263882	0.351443		1.89298	48.3107			3.87354	1.65891			1.89389	48.656										9.306	0.078661	0.088288	0.043187	-0.163405	0.04717		1.89116	0.0830541
													9.307	1.3299	0.012035	0.26553	0.350281		1.89707	48.306			3.88196	1.66359			1.89799	48.65										9.307	0.079038	0.087892	0.043228	-0.163295	0.047161		1.89525	0.0835645
													9.308	1.33016	0.010782	0.265523	0.351316		1.90117	48.308			3.89038	1.66625			1.90208	48.6498										9.308	0.079336	0.088238	0.043229	-0.163344	0.046973		1.89935	0.083196
													9.308	1.33033	0.010936	0.264458	0.351922		1.90526	48.3086			3.89879	1.66919			1.90618	48.6544										9.308	0.080147	0.087829	0.04276	-0.162997	0.046871		1.90344	0.081549
													9.309	1.33058	0.010861	0.262978	0.353745		1.90935	48.309			3.90721	1.67513			1.91027	48.6577										9.309	0.079824	0.087469	0.042616	-0.162673	0.04723		1.90754	0.0810386
													9.31	1.33121	0.013771	0.262864	0.356415		1.91345	48.3104			3.91563	1.67402			1.91437	48.6587										9.31	0.080179	0.087173	0.042715	-0.162561	0.047951		1.91163	0.0816345
													9.31	1.33189	0.013272	0.26347	0.356773		1.91754	48.3035			3.92404	1.66635			1.91846	48.659										9.31	0.079694	0.087263	0.043036	-0.162291	0.048726		1.91573	0.0826145
													9.311	1.33152	0.012522	0.263397	0.358287		1.92164	48.2993			3.93246	1.65973			1.92256	48.6559										9.311	0.079603	0.086683	0.04318	-0.162468	0.048819		1.91982	0.0832666
													9.312	1.33144	0.013985	0.263504	0.360359		1.92573	48.297			3.94088	1.65712			1.92665	48.6547										9.312	0.080026	0.086091	0.042606	-0.162487	0.049006		1.92392	0.083068
													9.312	1.33077	0.013161	0.26463	0.360908		1.92983	48.2954			3.9493	1.6549			1.93075	48.6575										9.312	0.080668	0.085342	0.042419	-0.162556	0.048832		1.92801	0.0824583
													9.313	1.33	0.01028	0.26607	0.361151		1.93392	48.2985			3.95771	1.65046			1.93484	48.6636										9.313	0.081332	0.085264	0.042212	-0.162479	0.048686		1.93211	0.0816487
													9.314	1.32778	0.00774	0.266955	0.361301		1.93802	48.302			3.96613	1.65084			1.93894	48.6679										9.314	0.082015	0.085256	0.042214	-0.162119	0.049527		1.9362	0.0815208
													9.314	1.32609	0.006068	0.267498	0.361627		1.94211	48.3024			3.97455	1.6534			1.94303	48.6613										9.314	0.082822	0.08488	0.042474	-0.161465	0.04953		1.9403	0.0814499
													9.315	1.32517	0.005784	0.267776	0.361725		1.94621	48.2987			3.98297	1.66291			1.94713	48.6559										9.315	0.083241	0.084626	0.042084	-0.161356	0.049721		1.94439	0.0822166
													9.316	1.3246	0.00295	0.268501	0.364281		1.9503	48.2972			3.99138	1.66741			1.95122	48.653										9.316	0.083121	0.084212	0.041877	-0.161565	0.049867		1.94849	0.0830531
													9.316	1.32459	0.001104	0.27068	0.363698		1.9544	48.2942			3.9998	1.65466			1.95532	48.6471										9.316	0.084055	0.084497	0.042017	-0.161495	0.05011		1.95258	0.0830824
													9.317	1.32498	0.002745	0.272323	0.363949		1.95849	48.2944			4.00822	1.65046			1.95941	48.649										9.317	0.084295	0.085739	0.042218	-0.161104	0.050202		1.95668	0.0818182
													9.318	1.3253	0.006023	0.272674	0.363887		1.96259	48.3006			4.01663	1.65475			1.96351	48.6563										9.318	0.083777	0.085789	0.042549	-0.160855	0.05		1.96077	0.0803153
													9.318	1.32454	0.006069	0.274162	0.363005		1.96668	48.3061			4.02505	1.65427			1.9676	48.6611										9.318	0.083757	0.085634	0.043153	-0.16119	0.049511		1.96487	0.0798458
													9.319	1.3243	0.00595	0.276723	0.36263		1.97078	48.3053			4.03347	1.65538			1.97169	48.662										9.319	0.083931	0.085276	0.043218	-0.161454	0.049547		1.96896	0.0803864
													9.32	1.32258	0.00634	0.2778	0.362553		1.97487	48.2953			4.04189	1.65635			1.97579	48.657										9.32	0.084552	0.084723	0.043075	-0.160848	0.050218		1.97306	0.0817759
													9.32	1.32093	0.008179	0.277245	0.362955		1.97897	48.289			4.0503	1.65553			1.97988	48.6516										9.32	0.085644	0.085421	0.043241	-0.160469	0.050128		1.97715	0.0825997
													9.321	1.3195	0.005394	0.278229	0.363463		1.98306	48.2891			4.05872	1.65948			1.98398	48.6489										9.321	0.085773	0.086377	0.044151	-0.159855	0.050227		1.98125	0.0824579
													9.321	1.31814	0.001443	0.279066	0.362999		1.98716	48.2954			4.06714	1.65833			1.98807	48.6508										9.322	0.086198	0.086371	0.044586	-0.159507	0.050097		1.98534	0.0812938
													9.322	1.3175	0.000607	0.279218	0.362244		1.99125	48.3057			4.07556	1.65528			1.99217	48.6566										9.322	0.087414	0.085782	0.044815	-0.159273	0.050286		1.98944	0.0802574
													9.323	1.31719	0.00302	0.280786	0.361509		1.99535	48.3094			4.08397	1.65823			1.99626	48.6577										9.323	0.087776	0.085546	0.044505	-0.159634	0.050281		1.99353	0.080144
													9.323	1.31713	0.002995	0.282734	0.359477		1.99944	48.3084			4.09239	1.65837			2.00036	48.6577										9.324	0.08808	0.085699	0.044165	-0.159681	0.049647		1.99763	0.0812232
													9.324	1.31751	0.001319	0.283565	0.358356		2.00354	48.2988			4.10081	1.66248			2.00445	48.6519										9.324	0.08824	0.08533	0.043732	-0.159583	0.049383		2.00172	0.0826126
													9.325	1.31718	0.001701	0.282866	0.358607		2.00763	48.2912			4.10923	1.66861			2.00855	48.6472										9.325	0.088692	0.084833	0.044862	-0.15896	0.049233		2.00582	0.0825997
													9.325	1.31608	0.003808	0.281365	0.35878		2.01173	48.2864			4.11764	1.666			2.01264	48.6479										9.326	0.089291	0.085694	0.045888	-0.158663	0.048667		2.00991	0.0815913
													9.326	1.31574	0.001963	0.280398	0.359326		2.01582	48.2865			4.12606	1.66369			2.01674	48.6488										9.326	0.089895	0.085999	0.04591	-0.158673	0.04836		2.01401	0.0806981
													9.327	1.31498	-0.000308	0.281099	0.359912		2.01992	48.2922			4.13448	1.66325			2.02083	48.6528										9.327	0.089696	0.086105	0.046111	-0.159027	0.048631		2.0181	0.080442
													9.327	1.31386	-0.00499	0.28141	0.360763		2.02401	48.2947			4.14289	1.66547			2.02493	48.6566										9.328	0.090037	0.086561	0.046066	-0.159216	0.049163		2.0222	0.0803286
													9.328	1.3133	-0.003028	0.280202	0.360749		2.02811	48.2962			4.15131	1.66649			2.02902	48.6555										9.328	0.089684	0.086997	0.046972	-0.159077	0.049115		2.02629	0.0810664
													9.329	1.31263	-0.005798	0.279298	0.361017		2.0322	48.2905			4.15973	1.66296			2.03312	48.6467										9.329	0.089394	0.08658	0.046749	-0.159499	0.048863		2.03039	0.0817478
													9.329	1.31177	-0.00714	0.277608	0.36252		2.0363	48.286			4.16815	1.65978			2.03721	48.6433										9.33	0.089603	0.085869	0.046193	-0.160385	0.04894		2.03448	0.0813366
													9.33	1.31082	-0.006394	0.276421	0.362154		2.04039	48.2865			4.17656	1.66253			2.04131	48.645										9.33	0.090611	0.086097	0.046002	-0.160562	0.049684		2.03858	0.0812795
													9.331	1.31065	-0.004502	0.274586	0.362664		2.04449	48.2951			4.18498	1.66002			2.0454	48.6488										9.331	0.090773	0.086915	0.045893	-0.160359	0.050437		2.04267	0.0803989
													9.331	1.31152	-0.005166	0.27407	0.362642		2.04858	48.3016			4.1934	1.65533			2.0495	48.6497										9.332	0.089784	0.087027	0.045597	-0.160472	0.050942		2.04676	0.0797467
													9.332	1.31237	-0.002889	0.275045	0.363211		2.05268	48.2982			4.20181	1.6548			2.05359	48.6488										9.332	0.090273	0.087494	0.045589	-0.16033	0.050701		2.05086	0.0802153
													9.333	1.31241	-0.006775	0.277355	0.363179		2.05677	48.2947			4.21023	1.65601			2.05769	48.649										9.333	0.090729	0.087236	0.045407	-0.160004	0.049371		2.05495	0.0813921
													9.333	1.31191	-0.006522	0.280654	0.363434		2.06087	48.288			4.21865	1.65987			2.06178	48.6431										9.334	0.09003	0.086873	0.045308	-0.159831	0.04836		2.05905	0.082117
													9.334	1.31268	-0.001453	0.279986	0.364255		2.06496	48.2844			4.22707	1.65253			2.06588	48.6406										9.334	0.090071	0.08692	0.045656	-0.159709	0.047752		2.06314	0.0817759
													9.335	1.31435	0.000743	0.27764	0.365787		2.06906	48.2847			4.23548	1.64732			2.06997	48.6425										9.335	0.090016	0.087281	0.046352	-0.160219	0.047204		2.06724	0.081067
													9.335	1.31473	0.002571	0.27672	0.364525		2.07315	48.2898			4.2439	1.65606			2.07407	48.6468										9.336	0.089621	0.087141	0.047102	-0.160555	0.047109		2.07133	0.0803142
													9.336	1.31497	0.003717	0.277763	0.364005		2.07725	48.2958			4.25232	1.65919			2.07816	48.6515										9.336	0.088985	0.087232	0.047192	-0.160659	0.04723		2.07543	0.0802292
													9.337	1.31594	-0.001061	0.277661	0.364021		2.08134	48.2955			4.26074	1.65509			2.08226	48.6492										9.337	0.088424	0.08718	0.047373	-0.160509	0.047586		2.07952	0.0801297
													9.337	1.31691	-0.000286	0.276675	0.366059		2.08544	48.2917			4.26915	1.65084			2.08635	48.6441										9.338	0.087622	0.086944	0.047205	-0.160807	0.047688		2.08362	0.0807406
													9.338	1.31733	-0.001054	0.276192	0.36598		2.08953	48.2864			4.27757	1.64814			2.09045	48.6391										9.338	0.088375	0.087586	0.047064	-0.161007	0.04766		2.08771	0.0817047
													9.339	1.31714	-0.001893	0.275798	0.364341		2.09362	48.2852			4.28599	1.64413			2.09454	48.6326										9.339	0.089542	0.088621	0.047876	-0.16091	0.047884		2.09181	0.0816769
													9.339	1.31726	-0.003677	0.274282	0.364387		2.09772	48.2878			4.29441	1.64046			2.09864	48.6321										9.34	0.090039	0.089272	0.047879	-0.160922	0.048428		2.0959	0.0805403
													9.34	1.31779	-0.003336	0.273835	0.364207		2.10181	48.293			4.30282	1.64533			2.10273	48.6415										9.34	0.090505	0.089619	0.048063	-0.161012	0.048515		2.1	0.0793636
													9.341	1.31754	-0.004065	0.273605	0.365031		2.10591	48.2983			4.31124	1.6462			2.10683	48.649										9.341	0.09048	0.089389	0.048205	-0.160909	0.04937		2.10409	0.0785256
													9.341	1.3172	-0.00523	0.27467	0.363506		2.11	48.3005			4.31966	1.64234			2.11092	48.6476										9.342	0.090263	0.089974	0.04844	-0.16114	0.049602		2.10819	0.0784973
													9.342	1.31716	-0.006303	0.276486	0.36217		2.1141	48.295			4.32807	1.64162			2.11502	48.6447										9.342	0.090319	0.090456	0.048529	-0.161536	0.049987		2.11228	0.0798741
													9.343	1.31713	-0.006991	0.277787	0.360965		2.11819	48.2903			4.33649	1.63727			2.11911	48.6421										9.343	0.089765	0.090588	0.048333	-0.161691	0.049429		2.11638	0.0803573
													9.343	1.31676	-0.010106	0.279621	0.360594		2.12229	48.2871			4.34491	1.63949			2.12321	48.6414										9.344	0.090188	0.090616	0.047861	-0.162	0.048751		2.12047	0.0809102
													9.344	1.31661	-0.012308	0.280397	0.36007		2.12638	48.2827			4.35333	1.64505			2.1273	48.6418										9.344	0.089725	0.09074	0.047896	-0.162004	0.048742		2.12457	0.080754
													9.345	1.31675	-0.012996	0.280206	0.358209		2.13048	48.2879			4.36174	1.64635			2.1314	48.6442										9.345	0.089547	0.091167	0.048544	-0.161454	0.048578		2.12866	0.0796623
													9.345	1.31689	-0.013582	0.280363	0.35568		2.13457	48.2937			4.37016	1.64548			2.13549	48.647										9.346	0.090079	0.091796	0.048457	-0.161317	0.04837		2.13276	0.0789942
													9.346	1.31739	-0.012193	0.281789	0.354192		2.13867	48.2915			4.37858	1.64321			2.13959	48.6438										9.346	0.089691	0.092256	0.048553	-0.161016	0.048078		2.13685	0.0787105
													9.347	1.31818	-0.012663	0.282715	0.356453		2.14276	48.2852			4.38699	1.64258			2.14368	48.6362										9.347	0.089126	0.092543	0.048428	-0.161428	0.047629		2.14095	0.0792918
													9.347	1.31855	-0.013164	0.282307	0.356089		2.14686	48.279			4.39541	1.64596			2.14778	48.6304										9.348	0.089202	0.092829	0.04861	-0.162045	0.048309		2.14504	0.0796897
													9.348	1.31873	-0.015917	0.282326	0.356025		2.15095	48.2787			4.40383	1.65813			2.15187	48.6294										9.348	0.089338	0.09338	0.048605	-0.162331	0.04821		2.14914	0.080115
													9.349	1.31828	-0.015946	0.283138	0.35478		2.15505	48.2818			4.41225	1.66084			2.15596	48.6314										9.349	0.089644	0.09353	0.047992	-0.162494	0.047357		2.15323	0.0795621
													9.349	1.31785	-0.015076	0.283274	0.3556		2.15914	48.2887			4.42066	1.6562			2.16006	48.6358										9.35	0.089445	0.093088	0.047737	-0.162416	0.047251		2.15733	0.0787102
													9.35	1.31709	-0.019844	0.282854	0.356836		2.16324	48.2924			4.42908	1.65891			2.16415	48.6392										9.35	0.089295	0.092342	0.047592	-0.162122	0.046976		2.16142	0.0788095
													9.351	1.31718	-0.025155	0.282389	0.356196		2.16733	48.2945			4.4375	1.66214			2.16825	48.641										9.351	0.089625	0.092034	0.047044	-0.162194	0.047405		2.16552	0.0797039
													9.351	1.31821	-0.025818	0.281256	0.356106		2.17143	48.2896			4.44592	1.66291			2.17234	48.6387										9.352	0.089283	0.092055	0.046748	-0.162144	0.047955		2.16961	0.0802575
													9.352	1.31865	-0.026104	0.27965	0.357472		2.17552	48.2815			4.45433	1.662			2.17644	48.6329										9.352	0.089254	0.0922	0.04701	-0.161796	0.048306		2.17371	0.0803426
													9.353	1.31825	-0.025516	0.280979	0.358519		2.17962	48.2822			4.46275	1.66523			2.18053	48.6289										9.353	0.089429	0.092473	0.047524	-0.161507	0.047937		2.1778	0.0799023
													9.353	1.31789	-0.029323	0.284288	0.359167		2.18371	48.2858			4.47117	1.66996			2.18463	48.6342										9.354	0.088732	0.092028	0.047478	-0.161615	0.048245		2.1819	0.0790374
													9.354	1.31771	-0.031965	0.285715	0.358582		2.18781	48.2879			4.47959	1.66779			2.18872	48.6432										9.354	0.088466	0.091926	0.047234	-0.162018	0.048649		2.18599	0.0787812
													9.355	1.31796	-0.033529	0.285091	0.358821		2.1919	48.2877			4.488	1.66258			2.19282	48.6469										9.355	0.087597	0.092546	0.047309	-0.162804	0.048851		2.19009	0.0787818
													9.355	1.31888	-0.03687	0.282923	0.358845		2.196	48.2939			4.49642	1.66615			2.19691	48.646										9.356	0.087228	0.093161	0.048028	-0.162548	0.048871		2.19418	0.0797033
													9.356	1.31879	-0.041489	0.28096	0.360014		2.20009	48.2868			4.50484	1.66909			2.20101	48.642										9.356	0.087783	0.094003	0.048756	-0.162489	0.049406		2.19828	0.0800444
													9.357	1.31981	-0.044109	0.280611	0.360875		2.20419	48.2776			4.51325	1.66369			2.2051	48.6397										9.357	0.08809	0.094579	0.049243	-0.162303	0.049634		2.20237	0.0792362
													9.357	1.32073	-0.045024	0.281498	0.360996		2.20828	48.2798			4.52167	1.66224			2.2092	48.6402										9.358	0.088171	0.095251	0.049011	-0.162205	0.049918		2.20647	0.079136
													9.358	1.32034	-0.046072	0.281315	0.360052		2.21238	48.2836			4.53009	1.65982			2.21329	48.641										9.358	0.087839	0.09546	0.047725	-0.162502	0.049559		2.21056	0.0787809
													9.359	1.32041	-0.047682	0.282024	0.360512		2.21647	48.2864			4.53851	1.65306			2.21739	48.6403										9.359	0.088223	0.095177	0.046748	-0.162685	0.049579		2.21466	0.0782988
													9.359	1.32093	-0.047364	0.285005	0.360531		2.22057	48.2867			4.54692	1.65374			2.22148	48.645										9.36	0.087708	0.095368	0.04616	-0.162828	0.050029		2.21875	0.0782985
													9.36	1.32175	-0.043632	0.284533	0.35851		2.22466	48.2876			4.55534	1.65794			2.22558	48.6459										9.36	0.088209	0.095886	0.045631	-0.162849	0.049675		2.22285	0.0788387
													9.361	1.32214	-0.041582	0.284496	0.358331		2.22876	48.2818			4.56376	1.65731			2.22967	48.6362										9.361	0.087395	0.09623	0.045539	-0.162382	0.048952		2.22694	0.0797177
													9.361	1.32175	-0.042629	0.284322	0.357535		2.23285	48.2756			4.57217	1.65649			2.23377	48.6313										9.362	0.086668	0.095685	0.045656	-0.162078	0.048816		2.23104	0.0799592
													9.362	1.32187	-0.040956	0.285312	0.357948		2.23695	48.274			4.58059	1.65316			2.23786	48.632										9.362	0.08732	0.095444	0.046	-0.162003	0.04873		2.23513	0.0794913
													9.363	1.32212	-0.043797	0.287821	0.356842		2.24104	48.2808			4.58901	1.64833			2.24196	48.633										9.363	0.087115	0.095097	0.046099	-0.161766	0.048827		2.23922	0.0782843
													9.363	1.32205	-0.042023	0.290203	0.357093		2.24514	48.2883			4.59743	1.64384			2.24605	48.6372										9.364	0.087111	0.094421	0.046071	-0.161465	0.04853		2.24332	0.077816
													9.364	1.32113	-0.044093	0.291304	0.356374		2.24923	48.2911			4.60584	1.64191			2.25015	48.6398										9.364	0.08697	0.093443	0.046288	-0.161206	0.04768		2.24741	0.0780003
													9.365	1.31986	-0.045676	0.292974	0.355468		2.25333	48.2879			4.61426	1.64335			2.25424	48.6367										9.365	0.087504	0.092577	0.046814	-0.161105	0.047723		2.25151	0.0785258
													9.365	1.31856	-0.045206	0.293043	0.355089		2.25742	48.2812			4.62268	1.64837			2.25834	48.6342										9.366	0.086744	0.092305	0.046898	-0.160881	0.048837		2.2556	0.0792914
													9.366	1.31813	-0.043645	0.292386	0.356026		2.26152	48.2796			4.6311	1.64915			2.26243	48.6323										9.366	0.085633	0.092634	0.047724	-0.160757	0.049436		2.2597	0.0796328
													9.367	1.31831	-0.043502	0.291886	0.355025		2.26561	48.2805			4.63951	1.65161			2.26653	48.6304										9.367	0.086151	0.092959	0.047949	-0.160758	0.049544		2.26379	0.079192
													9.367	1.31756	-0.044358	0.292512	0.352476		2.26971	48.2873			4.64793	1.65591			2.27062	48.634										9.368	0.085924	0.093068	0.04832	-0.160771	0.049435		2.26789	0.077916
													9.368	1.31653	-0.046404	0.294746	0.351942		2.2738	48.2908			4.65635	1.65485			2.27472	48.6392										9.368	0.085736	0.092289	0.047781	-0.160745	0.049102		2.27198	0.0771628
													9.369	1.31651	-0.045024	0.297562	0.351458		2.2779	48.2893			4.66477	1.65828			2.27881	48.6407										9.369	0.085675	0.092774	0.047126	-0.160552	0.048624		2.27608	0.0771061
													9.369	1.31649	-0.046917	0.298632	0.351273		2.28199	48.2871			4.67318	1.65881			2.28291	48.6341										9.37	0.086063	0.092885	0.047118	-0.159978	0.047934		2.28017	0.0782556
													9.37	1.31576	-0.045106	0.299581	0.352025		2.28608	48.2803			4.6816	1.66113			2.287	48.6286										9.37	0.086067	0.093093	0.046959	-0.159649	0.047651		2.28427	0.079292
													9.371	1.31592	-0.04223	0.302714	0.349085		2.29018	48.2766			4.69002	1.66948			2.2911	48.63										9.371	0.086515	0.093549	0.046758	-0.159568	0.04756		2.28836	0.0789659
													9.371	1.31553	-0.04217	0.304786	0.347338		2.29427	48.2783			4.69843	1.66977			2.29519	48.6318										9.372	0.087265	0.093454	0.046475	-0.159747	0.04729		2.29246	0.0780146
													9.372	1.31582	-0.043503	0.30468	0.347773		2.29837	48.2828			4.70685	1.66721			2.29929	48.6357										9.372	0.087714	0.092587	0.046042	-0.159695	0.046801		2.29655	0.0769492
													9.373	1.31535	-0.041335	0.305456	0.348403		2.30246	48.2834			4.71527	1.66711			2.30338	48.6391										9.373	0.087378	0.091533	0.046699	-0.159688	0.046658		2.30065	0.0760276
													9.373	1.31418	-0.039032	0.306491	0.347989		2.30656	48.2797			4.72369	1.66156			2.30748	48.6423										9.374	0.086958	0.090495	0.046603	-0.15941	0.046542		2.30474	0.076638
													9.374	1.31512	-0.037802	0.307787	0.345843		2.31065	48.2732			4.7321	1.65929			2.31157	48.6389										9.374	0.087187	0.090467	0.045778	-0.15923	0.045933		2.30884	0.0777439
													9.375	1.31553	-0.035904	0.30687	0.346431		2.31475	48.2665			4.74052	1.66079			2.31567	48.6326										9.375	0.086932	0.089938	0.045676	-0.159092	0.045846		2.31293	0.077972
													9.375	1.31495	-0.03506	0.305194	0.346591		2.31884	48.2699			4.74894	1.65471			2.31976	48.6323										9.376	0.086635	0.089832	0.045411	-0.158695	0.046394		2.31703	0.0781419
													9.376	1.31373	-0.035565	0.305358	0.345706		2.32294	48.2761			4.75735	1.6563			2.32386	48.6347										9.376	0.087224	0.089044	0.045825	-0.158633	0.046877		2.32112	0.0774755
													9.377	1.31267	-0.036101	0.304501	0.345872		2.32703	48.2833			4.76577	1.66175			2.32795	48.6394										9.377	0.087245	0.088781	0.046356	-0.15844	0.047271		2.32522	0.0766803
													9.377	1.31162	-0.034892	0.303838	0.345322		2.33113	48.2875			4.77419	1.65606			2.33205	48.6415										9.378	0.087739	0.088671	0.046696	-0.158351	0.047637		2.32931	0.0770773
													9.378	1.31068	-0.036591	0.304032	0.34497		2.33522	48.2875			4.78261	1.64963			2.33614	48.6433										9.378	0.087511	0.088414	0.04634	-0.158515	0.047941		2.33341	0.0783408
													9.379	1.31012	-0.03777	0.303206	0.345972		2.33932	48.2834			4.79102	1.6519			2.34024	48.6414										9.379	0.086643	0.08857	0.046637	-0.158628	0.048253		2.3375	0.0790367
													9.379	1.30973	-0.038449	0.30221	0.346803		2.34341	48.2772			4.79944	1.65606			2.34433	48.6335										9.38	0.086319	0.088861	0.047028	-0.159026	0.048805		2.3416	0.0790934
													9.38	1.30989	-0.039519	0.301728	0.346041		2.34751	48.2784			4.80786	1.65779			2.34842	48.6311										9.38	0.086462	0.088923	0.047222	-0.159207	0.04889		2.34569	0.0788804
													9.381	1.31095	-0.040576	0.302682	0.345441		2.3516	48.2819			4.81628	1.65924			2.35252	48.6368										9.381	0.08563	0.088639	0.047242	-0.158906	0.04937		2.34979	0.0778295
													9.381	1.31063	-0.038792	0.304075	0.345054		2.3557	48.2854			4.82469	1.6619			2.35661	48.6401										9.382	0.085266	0.088678	0.047759	-0.158753	0.049656		2.35388	0.0772624
													9.382	1.31037	-0.036636	0.304181	0.343951		2.35979	48.2872			4.83311	1.66451			2.36071	48.6404										9.382	0.084413	0.088607	0.04798	-0.158814	0.049818		2.35798	0.0768365
													9.383	1.31011	-0.038339	0.302928	0.344323		2.36389	48.2831			4.84153	1.66277			2.3648	48.64										9.383	0.084006	0.088193	0.048254	-0.15884	0.049913		2.36207	0.0771058
													9.383	1.30914	-0.033267	0.3018	0.34235		2.36798	48.2722			4.84994	1.6576			2.3689	48.6351										9.384	0.084479	0.087809	0.047907	-0.158928	0.049922		2.36617	0.0782133
													9.384	1.3083	-0.03076	0.30187	0.342666		2.37208	48.2682			4.85836	1.65731			2.37299	48.6327										9.384	0.085277	0.088217	0.047926	-0.158941	0.049335		2.37026	0.0778437
													9.385	1.30808	-0.031114	0.304094	0.34389		2.37617	48.2703			4.86678	1.65229			2.37709	48.6325										9.385	0.086642	0.088809	0.048361	-0.158848	0.04906		2.37436	0.077078
													9.385	1.30756	-0.032135	0.304787	0.342897		2.38027	48.2763			4.8752	1.64123			2.38118	48.6358										9.386	0.087492	0.088505	0.048019	-0.158834	0.048917		2.37845	0.0766802
													9.386	1.3081	-0.034629	0.301998	0.342152		2.38436	48.2835			4.88361	1.64408			2.38528	48.6397										9.386	0.08768	0.087925	0.047321	-0.159076	0.049084		2.38255	0.0767795
													9.387	1.3096	-0.032198	0.298581	0.341385		2.38846	48.2845			4.89203	1.65152			2.38937	48.6371										9.387	0.089701	0.087336	0.047189	-0.159167	0.048707		2.38664	0.076737
													9.387	1.31012	-0.02735	0.29665	0.340453		2.39255	48.2829			4.90045	1.65123			2.39347	48.6332										9.388	0.090838	0.087243	0.047106	-0.158842	0.048339		2.39074	0.0770926
													9.388	1.31075	-0.026196	0.297107	0.34053		2.39665	48.2785			4.90887	1.6534			2.39756	48.6284										9.388	0.091934	0.086347	0.0472	-0.158238	0.048211		2.39483	0.0782835
													9.389	1.31063	-0.021831	0.298979	0.340196		2.40074	48.274			4.91728	1.65345			2.40166	48.6263										9.389	0.092474	0.086031	0.046913	-0.157984	0.047887		2.39893	0.078284
													9.389	1.31106	-0.018444	0.300808	0.337427		2.40484	48.2692			4.9257	1.64959			2.40575	48.6235										9.39	0.092017	0.085682	0.04609	-0.158191	0.047038		2.40302	0.0767954
													9.39	1.31087	-0.018513	0.301541	0.338638		2.40893	48.2727			4.93412	1.65156			2.40985	48.6233										9.39	0.093113	0.085726	0.046132	-0.158118	0.046653		2.40712	0.0759849
													9.391	1.30891	-0.017594	0.300602	0.338369		2.41303	48.2817			4.94254	1.65393			2.41394	48.6311										9.391	0.094148	0.085687	0.047209	-0.158038	0.046373		2.41121	0.0766378
													9.391	1.30907	-0.017421	0.302368	0.337741		2.41712	48.2853			4.95095	1.65224			2.41804	48.6368										9.392	0.095495	0.085447	0.047788	-0.157838	0.046123		2.41531	0.0769071
													9.392	1.30919	-0.016031	0.302741	0.33662		2.42122	48.285			4.95937	1.64664			2.42213	48.6341										9.392	0.096152	0.085369	0.047892	-0.157757	0.045663		2.4194	0.0776313
													9.393	1.30868	-0.016102	0.300541	0.336794		2.42531	48.2763			4.96779	1.6463			2.42623	48.6264										9.393	0.096508	0.08631	0.047787	-0.158015	0.044643		2.4235	0.0787811
													9.393	1.30722	-0.018488	0.298974	0.336703		2.42941	48.2708			4.97621	1.65152			2.43032	48.6248										9.394	0.09631	0.086743	0.047466	-0.157716	0.045216		2.42759	0.0787386
													9.394	1.30592	-0.015775	0.297637	0.336237		2.4335	48.2735			4.98462	1.65427			2.43442	48.6279										9.394	0.097472	0.08698	0.047004	-0.157854	0.046091		2.43168	0.0779717
													9.395	1.30522	-0.014205	0.298155	0.338752		2.4376	48.2808			4.99304	1.64896			2.43851	48.6331										9.395	0.098602	0.087339	0.046336	-0.158245	0.046432		2.43578	0.0771636
													9.395	1.30468	-0.014372	0.298453	0.338112		2.44169	48.2858			5.00146	1.64369			2.44261	48.6339										9.396	0.100278	0.087224	0.046062	-0.158403	0.046273		2.43987	0.0764247
													9.396	1.30336	-0.011903	0.298003	0.339152		2.44579	48.286			5.00987	1.63915			2.4467	48.6366										9.396	0.10086	0.08707	0.045975	-0.158338	0.046132		2.44397	0.0761982
													9.397	1.3029	-0.012247	0.297845	0.339136		2.44988	48.2846			5.01829	1.63602			2.4508	48.6353										9.397	0.100479	0.087799	0.045714	-0.158213	0.046159		2.44806	0.0771056
													9.397	1.30324	-0.008299	0.29847	0.33942		2.45398	48.2792			5.02671	1.63553			2.45489	48.6325										9.398	0.101091	0.087598	0.045241	-0.158227	0.046259		2.45216	0.0777024
													9.398	1.30271	-0.005522	0.298757	0.340284		2.45807	48.2736			5.03513	1.63693			2.45899	48.6303										9.398	0.10076	0.087486	0.045103	-0.158442	0.046164		2.45625	0.0782412
													9.399	1.30168	-0.008251	0.299074	0.340742		2.46217	48.27			5.04354	1.63717			2.46308	48.6298										9.399	0.101894	0.087054	0.04499	-0.15855	0.04504		2.46035	0.0779153
													9.399	1.3003	-0.008211	0.298931	0.339493		2.46626	48.2779			5.05196	1.6366			2.46718	48.6356										9.4	0.102413	0.086433	0.044402	-0.15843	0.045262		2.46444	0.0768928
													9.4	1.29855	-0.006829	0.29893	0.339949		2.47036	48.2855			5.06038	1.63881			2.47127	48.6372										9.4	0.103361	0.085549	0.044318	-0.158583	0.04537		2.46854	0.0762406
													9.401	1.2972	-0.009866	0.299822	0.341502		2.47445	48.2847			5.06879	1.64118			2.47537	48.6375										9.401	0.102951	0.085456	0.044848	-0.158884	0.045295		2.47263	0.0763537
													9.401	1.2966	-0.007748	0.299258	0.341913		2.47854	48.2799			5.07721	1.64678			2.47946	48.6334										9.402	0.102891	0.085624	0.045315	-0.159037	0.044815		2.47673	0.0768643
													9.402	1.29657	-0.009765	0.299523	0.340667		2.48264	48.2746			5.08563	1.64871			2.48356	48.6244										9.402	0.103412	0.085857	0.045695	-0.159175	0.045232		2.48082	0.0764248
													9.403	1.2969	-0.008247	0.301814	0.341102		2.48673	48.2719			5.09405	1.65321			2.48765	48.6206										9.403	0.103906	0.08639	0.046049	-0.15876	0.045065		2.48492	0.0770775
													9.403	1.2964	-0.009191	0.303386	0.339968		2.49083	48.2715			5.10246	1.6605			2.49175	48.6259										9.404	0.103836	0.086279	0.046343	-0.159139	0.044876		2.48901	0.076638
													9.404	1.29505	-0.011463	0.302867	0.340039		2.49492	48.2741			5.11088	1.66277			2.49584	48.6335										9.404	0.10316	0.085684	0.046644	-0.159391	0.045236		2.49311	0.0758995
													9.405	1.29401	-0.010275	0.30251	0.341958		2.49902	48.2794			5.1193	1.66393			2.49994	48.6382										9.405	0.102842	0.085979	0.047178	-0.159693	0.0462		2.4972	0.0763825
													9.405	1.29347	-0.006272	0.305022	0.341911		2.50311	48.2864			5.12772	1.65958			2.50403	48.6388										9.406	0.101978	0.086646	0.047261	-0.159706	0.045839		2.5013	0.0768503
													9.406	1.29402	-0.00794	0.305397	0.342459		2.50721	48.2838			5.13613	1.64857			2.50813	48.6324										9.406	0.10201	0.086836	0.047724	-0.160074	0.045519		2.50539	0.0772907
													9.407	1.29429	-0.012354	0.305674	0.34244		2.5113	48.276			5.14455	1.63877			2.51222	48.6266										9.407	0.101886	0.087302	0.048	-0.160246	0.046193		2.50949	0.0777444
													9.407	1.29354	-0.011215	0.304776	0.343846		2.5154	48.2732			5.15297	1.63771			2.51632	48.6261										9.408	0.101708	0.08737	0.048157	-0.160114	0.046077		2.51358	0.0776739
													9.408	1.29314	-0.014739	0.304602	0.343857		2.51949	48.2744			5.16139	1.64379			2.52041	48.626										9.408	0.101648	0.087289	0.04825	-0.160167	0.046029		2.51768	0.076353
													9.409	1.29318	-0.018382	0.30487	0.342851		2.52359	48.2775			5.1698	1.64813			2.52451	48.6278										9.409	0.101484	0.087248	0.048258	-0.160164	0.045418		2.52177	0.0752471
													9.409	1.29314	-0.017128	0.303998	0.343974		2.52768	48.2807			5.17822	1.65031			2.5286	48.6297										9.41	0.101498	0.08764	0.047691	-0.160177	0.045399		2.52587	0.0751047
													9.41	1.2934	-0.015287	0.303704	0.342083		2.53178	48.2811			5.18664	1.65166			2.53269	48.6282										9.41	0.101404	0.087398	0.047425	-0.15986	0.045014		2.52996	0.0762956
													9.411	1.29455	-0.016357	0.30637	0.342197		2.53587	48.2742			5.19505	1.65176			2.53679	48.6232										9.411	0.101049	0.087352	0.047287	-0.160327	0.044696		2.53406	0.0774606
													9.411	1.29579	-0.016963	0.307525	0.344107		2.53997	48.2673			5.20347	1.64684			2.54088	48.6211										9.412	0.101422	0.087551	0.047448	-0.159771	0.044943		2.53815	0.0775458
													9.412	1.29596	-0.01416	0.308474	0.34534		2.54406	48.2626			5.21189	1.64461			2.54498	48.62										9.412	0.102103	0.087709	0.047084	-0.160185	0.045659		2.54225	0.0768511
													9.413	1.2955	-0.012637	0.30919	0.344384		2.54816	48.2667			5.22031	1.64278			2.54907	48.6241										9.413	0.103254	0.087395	0.046727	-0.160077	0.045733		2.54634	0.0758285
													9.413	1.29468	-0.008771	0.310643	0.343628		2.55225	48.2774			5.22872	1.642			2.55317	48.6329										9.414	0.103156	0.087966	0.046604	-0.159657	0.045414		2.55044	0.0752037
													9.414	1.29449	-0.006324	0.311554	0.343746		2.55635	48.2838			5.23714	1.64476			2.55726	48.638										9.414	0.104658	0.088415	0.046291	-0.159408	0.044779		2.55453	0.0750052
													9.415	1.29509	-0.004519	0.312216	0.344283		2.56044	48.2838			5.24556	1.6435			2.56136	48.6339										9.415	0.105221	0.087991	0.04547	-0.159495	0.044793		2.55863	0.0757294
													9.415	1.29533	-0.005246	0.312688	0.344462		2.56454	48.2768			5.25397	1.63857			2.56545	48.6253										9.416	0.10691	0.088935	0.045098	-0.159788	0.044557		2.56272	0.0765801
													9.416	1.29496	-0.003121	0.313426	0.343039		2.56863	48.2734			5.26239	1.63775			2.56955	48.6202										9.416	0.108488	0.09005	0.044827	-0.159776	0.04437		2.56682	0.0763821
													9.417	1.29547	-0.007084	0.31413	0.342436		2.57273	48.2712			5.27081	1.64746			2.57364	48.6175										9.417	0.108843	0.091075	0.044585	-0.160362	0.044449		2.57091	0.0757568
													9.417	1.29516	-0.007841	0.315232	0.34139		2.57682	48.273			5.27923	1.65798			2.57774	48.6202										9.418	0.10808	0.091096	0.044141	-0.160505	0.044726		2.57501	0.0747785
													9.418	1.2941	-0.005724	0.313693	0.340518		2.58092	48.2767			5.28764	1.66204			2.58183	48.6232										9.418	0.107505	0.090201	0.043155	-0.160459	0.044757		2.5791	0.0745367
													9.419	1.29443	-0.006339	0.312635	0.340907		2.58501	48.274			5.29606	1.65596			2.58593	48.6259										9.419	0.107149	0.090535	0.043709	-0.160678	0.044539		2.5832	0.0746927
													9.419	1.29426	-0.003169	0.313838	0.339988		2.58911	48.2688			5.30448	1.64655			2.59002	48.6223										9.42	0.107081	0.090504	0.044555	-0.160539	0.044231		2.58729	0.0756721
													9.42	1.29375	-0.004217	0.31533	0.340698		2.5932	48.2621			5.3129	1.64143			2.59412	48.6181										9.42	0.105275	0.091998	0.044885	-0.160147	0.044364		2.59139	0.0767795
													9.421	1.29395	-0.004578	0.315842	0.340183		2.5973	48.2596			5.32131	1.64142			2.59821	48.621										9.421	0.105056	0.091293	0.04473	-0.160212	0.045045		2.59548	0.0766944
													9.421	1.29363	-0.002996	0.31629	0.340291		2.60139	48.2604			5.32973	1.64509			2.60231	48.6242										9.422	0.104488	0.092036	0.044594	-0.160772	0.045489		2.59958	0.076169
													9.422	1.29248	-0.005916	0.315467	0.341359		2.60549	48.2678			5.33815	1.64606			2.6064	48.6297										9.422	0.104002	0.091957	0.04462	-0.161371	0.045338		2.60367	0.0748202
													9.423	1.2918	-0.008761	0.314552	0.342034		2.60958	48.2757			5.34657	1.6422			2.6105	48.634										9.423	0.104434	0.092214	0.044717	-0.161417	0.046027		2.60777	0.0743665
													9.423	1.2921	-0.004068	0.312294	0.340136		2.61368	48.2758			5.35498	1.64476			2.61459	48.6328										9.424	0.102882	0.091387	0.044625	-0.161827	0.04665		2.61186	0.0749061
													9.424	1.29324	-0.003555	0.310635	0.340454		2.61777	48.2744			5.3634	1.65036			2.61869	48.6282										9.424	0.102016	0.091002	0.043538	-0.161648	0.0471		2.61595	0.0757426
													9.425	1.29278	-0.003621	0.310549	0.341088		2.62187	48.2651			5.37182	1.64872			2.62278	48.6217										9.425	0.101164	0.091364	0.043753	-0.161956	0.047484		2.62005	0.0766802
													9.425	1.29214	-0.004651	0.309333	0.340456		2.62596	48.2613			5.38023	1.64968			2.62688	48.6217										9.426	0.101213	0.09129	0.043858	-0.161959	0.048325		2.62414	0.0773043
													9.426	1.29186	-0.001656	0.309099	0.340122		2.63006	48.2635			5.38865	1.64794			2.63097	48.6219										9.426	0.100928	0.091606	0.043785	-0.161315	0.049308		2.62824	0.0766805
													9.427	1.29151	0.001214	0.309104	0.340189		2.63415	48.2693			5.39707	1.6437			2.63507	48.6208										9.427	0.102096	0.090418	0.043321	-0.16185	0.049151		2.63233	0.0752037
													9.427	1.29173	0.001438	0.308803	0.340584		2.63825	48.2768			5.40549	1.64403			2.63916	48.6236										9.428	0.102341	0.0907	0.043724	-0.161918	0.04898		2.63643	0.0746508
													9.428	1.29366	0.00133	0.307398	0.338188		2.64234	48.2758			5.4139	1.64191			2.64326	48.6249										9.428	0.101895	0.090485	0.043563	-0.161616	0.049469		2.64052	0.0747496
													9.429	1.29412	0.001393	0.305251	0.337595		2.64644	48.2722			5.42232	1.64036			2.64735	48.6232										9.429	0.100578	0.090989	0.04338	-0.161254	0.050402		2.64462	0.0759286
													9.429	1.29408	0.002661	0.305203	0.336972		2.65053	48.2667			5.43074	1.64702			2.65145	48.621										9.43	0.101151	0.091991	0.043728	-0.161179	0.05031		2.64871	0.0771621
													9.43	1.29487	0.002605	0.305693	0.337217		2.65463	48.2697			5.43916	1.65451			2.65554	48.6211										9.43	0.102087	0.091267	0.04466	-0.161345	0.050661		2.65281	0.0775744
													9.431	1.2948	-0.001747	0.304842	0.336827		2.65872	48.273			5.44757	1.6505			2.65964	48.6215										9.431	0.10178	0.091801	0.044311	-0.161355	0.05055		2.6569	0.0766953
													9.431	1.29428	-0.00254	0.302773	0.337685		2.66281	48.2724			5.45599	1.64727			2.66373	48.6235										9.432	0.102431	0.091834	0.044002	-0.161526	0.050459		2.661	0.0756017
													9.432	1.29417	-0.000324	0.301373	0.33719		2.66691	48.2777			5.46441	1.65238			2.66783	48.6253										9.432	0.101478	0.092089	0.044654	-0.161387	0.050785		2.66509	0.0751189
													9.433	1.29497	-0.001235	0.300136	0.337259		2.671	48.2821			5.47282	1.65582			2.67192	48.6264										9.433	0.101859	0.092715	0.044541	-0.161143	0.049827		2.66919	0.075601
													9.433	1.29553	-0.003187	0.298259	0.337289		2.6751	48.2735			5.48124	1.65272			2.67602	48.6195										9.434	0.10113	0.094095	0.044495	-0.161188	0.049896		2.67328	0.0768363
													9.434	1.29684	-0.003233	0.29615	0.337482		2.67919	48.2658			5.48966	1.64939			2.68011	48.612										9.434	0.101344	0.094025	0.043904	-0.161082	0.050236		2.67738	0.0768222
													9.435	1.29809	-0.006229	0.295355	0.336817		2.68329	48.2651			5.49808	1.64905			2.68421	48.61										9.435	0.102861	0.094873	0.043885	-0.161002	0.050641		2.68147	0.0768789
													9.435	1.29845	-0.006989	0.293867	0.338		2.68738	48.2689			5.50649	1.6491			2.6883	48.6104										9.436	0.102427	0.094476	0.043513	-0.160915	0.051345		2.68557	0.0759135
													9.436	1.29741	-0.007157	0.290331	0.338079		2.69148	48.2731			5.51491	1.64727			2.6924	48.6125										9.436	0.101173	0.093457	0.043206	-0.160738	0.051865		2.68966	0.075403
													9.437	1.29658	-0.00655	0.287938	0.338283		2.69557	48.2761			5.52333	1.64678			2.69649	48.6141										9.437	0.100534	0.09319	0.043444	-0.160901	0.051557		2.69376	0.0760129
													9.437	1.29665	-0.006863	0.286474	0.33725		2.69967	48.2789			5.53174	1.64833			2.70059	48.6146										9.438	0.100364	0.09345	0.044137	-0.160702	0.051029		2.69785	0.0768652
													9.438	1.29663	-0.006678	0.286776	0.336438		2.70376	48.2724			5.54016	1.64654			2.70468	48.6095										9.438	0.099135	0.093103	0.044209	-0.160718	0.050268		2.70195	0.0776025
													9.439	1.29661	-0.007151	0.287434	0.335587		2.70786	48.2653			5.54858	1.64722			2.70878	48.6078										9.439	0.098091	0.093155	0.0439	-0.160659	0.050421		2.70604	0.0771911
													9.439	1.29678	-0.006517	0.287478	0.334515		2.71195	48.263			5.557	1.64929			2.71287	48.6102										9.44	0.097996	0.093278	0.043286	-0.160636	0.050279		2.71014	0.0767233
													9.44	1.29622	-0.002762	0.2882	0.335157		2.71605	48.2673			5.56541	1.65297			2.71697	48.6137										9.44	0.097367	0.09375	0.0433	-0.160655	0.049388		2.71423	0.0755448
													9.441	1.29587	-0.003552	0.288418	0.334842		2.72014	48.275			5.57383	1.65441			2.72106	48.6197										9.441	0.096866	0.093388	0.043072	-0.160664	0.049355		2.71833	0.0743379
													9.441	1.29605	-0.003701	0.287886	0.334452		2.72424	48.2806			5.58225	1.65181			2.72515	48.6212										9.442	0.096987	0.093499	0.042891	-0.161081	0.048845		2.72242	0.0742244
													9.442	1.29681	-0.002166	0.288118	0.333966		2.72833	48.2819			5.59067	1.65046			2.72925	48.6158										9.442	0.098333	0.093352	0.042967	-0.161159	0.047781		2.72652	0.075786
													9.443	1.2971	-0.004733	0.288242	0.332775		2.73243	48.2761			5.59908	1.64548			2.73334	48.6088										9.443	0.098126	0.092925	0.043235	-0.161333	0.047511		2.73061	0.0767367
													9.443	1.29813	-0.008031	0.286947	0.332534		2.73652	48.2704			5.6075	1.64268			2.73744	48.6064										9.444	0.099019	0.092951	0.043265	-0.161602	0.047983		2.73471	0.0763964
													9.444	1.29733	-0.009357	0.285299	0.3328		2.74062	48.2687			5.61592	1.64104			2.74153	48.6061										9.444	0.099285	0.092949	0.043055	-0.161942	0.048269		2.7388	0.0762825
													9.445	1.29571	-0.010067	0.283691	0.330557		2.74471	48.2723			5.62434	1.6393			2.74563	48.6102										9.445	0.100923	0.093208	0.042757	-0.161912	0.047558		2.7429	0.0757154
													9.445	1.2954	-0.009956	0.282482	0.328201		2.74881	48.2793			5.63275	1.64345			2.74972	48.6151										9.446	0.100894	0.092436	0.042885	-0.162224	0.046599		2.74699	0.0753316
													9.446	1.29535	-0.009082	0.281131	0.328016		2.7529	48.2764			5.64117	1.64345			2.75382	48.6169										9.446	0.100363	0.092452	0.043544	-0.162159	0.046127		2.75109	0.0751474
													9.447	1.29606	-0.011063	0.279066	0.327182		2.757	48.273			5.64959	1.64485			2.75791	48.6131										9.447	0.100817	0.091384	0.043973	-0.162207	0.046734		2.75518	0.0755727
													9.447	1.29517	-0.012577	0.277686	0.326956		2.76109	48.2697			5.658	1.64722			2.76201	48.6076										9.448	0.100634	0.091826	0.043827	-0.162178	0.046935		2.75928	0.0763111
													9.448	1.29514	-0.013931	0.276781	0.327319		2.76519	48.2665			5.66642	1.64321			2.7661	48.6077										9.448	0.10011	0.092088	0.044493	-0.162426	0.04642		2.76337	0.0764104
													9.449	1.29449	-0.013017	0.276614	0.32776		2.76928	48.2696			5.67484	1.64326			2.7702	48.6099										9.449	0.099032	0.091322	0.045095	-0.16241	0.047302		2.76747	0.0758711
													9.449	1.295	-0.012766	0.278002	0.328977		2.77338	48.2743			5.68326	1.64423			2.77429	48.614										9.45	0.097519	0.090872	0.04553	-0.162198	0.047966		2.77156	0.0749481
													9.45	1.29565	-0.011515	0.2772	0.328343		2.77747	48.2805			5.69167	1.64258			2.77839	48.6185										9.45	0.096946	0.08996	0.045901	-0.162195	0.048126		2.77566	0.0745795
													9.451	1.29605	-0.01144	0.27543	0.327834		2.78157	48.2816			5.70009	1.64601			2.78248	48.6214										9.451	0.09659	0.089523	0.046714	-0.161974	0.048844		2.77975	0.0751757
													9.451	1.29679	-0.010172	0.274851	0.327045		2.78566	48.2757			5.70851	1.65123			2.78658	48.6154										9.452	0.09564	0.089399	0.047664	-0.162287	0.049319		2.78385	0.0763808
													9.452	1.29694	-0.006394	0.274456	0.326635		2.78976	48.2661			5.71692	1.65031			2.79067	48.6069										9.452	0.095464	0.089239	0.047513	-0.162533	0.050143		2.78794	0.0770775
													9.453	1.29656	-0.007536	0.273163	0.326592		2.79385	48.2641			5.72534	1.64533			2.79477	48.6038										9.453	0.094854	0.089313	0.047348	-0.162759	0.050264		2.79204	0.0770204
													9.453	1.29733	-0.007926	0.272642	0.326414		2.79795	48.2664			5.73376	1.64142			2.79886	48.6057										9.454	0.095144	0.088818	0.04782	-0.16273	0.05034		2.79613	0.0759996
													9.454	1.29718	-0.007593	0.272448	0.32624		2.80204	48.2708			5.74218	1.6436			2.80296	48.6102										9.454	0.094722	0.089117	0.048722	-0.163027	0.049377		2.80023	0.0747922
													9.455	1.29784	-0.007518	0.271774	0.325219		2.80614	48.2747			5.75059	1.64939			2.80705	48.613										9.455	0.094839	0.088127	0.048633	-0.163037	0.049374		2.80432	0.0747499
													9.455	1.2992	-0.008499	0.271797	0.324403		2.81023	48.272			5.75901	1.65238			2.81115	48.6143										9.456	0.094963	0.087897	0.048973	-0.162938	0.049482		2.80841	0.0751185
													9.456	1.299	-0.007443	0.272442	0.323401		2.81433	48.2672			5.76743	1.6521			2.81524	48.6118										9.456	0.09485	0.087831	0.048865	-0.162879	0.049679		2.81251	0.0761836
													9.457	1.29763	-0.008936	0.273907	0.322218		2.81842	48.2586			5.77585	1.64819			2.81934	48.6073										9.457	0.095197	0.087867	0.048777	-0.162724	0.049717		2.8166	0.0769351
													9.457	1.29578	-0.009646	0.275595	0.321584		2.82252	48.2534			5.78426	1.64857			2.82343	48.6025										9.458	0.095268	0.087908	0.049093	-0.162321	0.048977		2.8207	0.0768789
													9.458	1.2942	-0.008208	0.276395	0.321229		2.82661	48.258			5.79268	1.65045			2.82753	48.6028										9.458	0.094598	0.088046	0.048166	-0.162879	0.049159		2.82479	0.0764949
													9.459	1.29319	-0.006711	0.274614	0.322051		2.83071	48.2677			5.8011	1.64944			2.83162	48.6119										9.459	0.093538	0.088836	0.048233	-0.1631	0.049277		2.82889	0.0754032
													9.459	1.29256	-0.008049	0.274357	0.321316		2.8348	48.2726			5.80952	1.6492			2.83572	48.6193										9.46	0.09293	0.087545	0.048562	-0.163038	0.049357		2.83298	0.0751188
													9.46	1.29383	-0.011217	0.275448	0.323492		2.8389	48.2736			5.81793	1.64732			2.83981	48.6187										9.46	0.09244	0.087464	0.048953	-0.163496	0.049012		2.83708	0.0755016
													9.461	1.2934	-0.01405	0.276166	0.323422		2.84299	48.2669			5.82635	1.64751			2.84391	48.6153										9.461	0.092712	0.087178	0.049634	-0.163134	0.048588		2.84117	0.0763109
													9.461	1.29163	-0.016435	0.276973	0.323574		2.84709	48.2577			5.83477	1.64891			2.848	48.6108										9.462	0.092537	0.086982	0.050136	-0.163378	0.047951		2.84527	0.0766375
													9.462	1.29054	-0.018189	0.28053	0.322219		2.85118	48.2565			5.84318	1.65297			2.8521	48.6076										9.462	0.092188	0.086438	0.049839	-0.163506	0.04661		2.84936	0.0763681
													9.463	1.29011	-0.020611	0.282658	0.32128		2.85527	48.2622			5.8516	1.65552			2.85619	48.6101										9.463	0.091308	0.085619	0.049328	-0.163863	0.047511		2.85346	0.0763678
													9.463	1.28965	-0.021024	0.281424	0.31922		2.85937	48.2699			5.86002	1.65533			2.86029	48.6164										9.464	0.09117	0.085769	0.048592	-0.164042	0.047679		2.85755	0.075771
													9.464	1.28949	-0.019489	0.282701	0.317656		2.86346	48.2715			5.86844	1.65466			2.86438	48.6204										9.464	0.090391	0.08519	0.04874	-0.1642	0.04796		2.86165	0.075048
													9.465	1.29017	-0.020609	0.283459	0.316349		2.86756	48.2732			5.87685	1.65485			2.86848	48.6189										9.465	0.090241	0.085216	0.048603	-0.163904	0.048812		2.86574	0.0752041
													9.465	1.28998	-0.019562	0.285232	0.315551		2.87165	48.2656			5.88527	1.65388			2.87257	48.6146										9.466	0.089784	0.085064	0.047741	-0.163752	0.048399		2.86984	0.0756861
													9.466	1.28912	-0.018202	0.286355	0.314729		2.87575	48.2564			5.89369	1.64891			2.87667	48.6096										9.466	0.0899	0.084717	0.047709	-0.16371	0.048939		2.87393	0.075502
													9.467	1.28803	-0.017348	0.287507	0.315004		2.87984	48.2624			5.9021	1.64761			2.88076	48.6043										9.467	0.088224	0.083339	0.047217	-0.164145	0.049142		2.87803	0.0753452
													9.467	1.28623	-0.018241	0.288117	0.314407		2.88394	48.2693			5.91052	1.65605			2.88486	48.6077										9.468	0.088577	0.08298	0.046188	-0.164332	0.049003		2.88212	0.0745229
													9.468	1.28387	-0.014182	0.286962	0.315003		2.88803	48.2725			5.91894	1.65712			2.88895	48.6146										9.468	0.087393	0.082199	0.045927	-0.16451	0.049246		2.88622	0.0732873
													9.469	1.28207	-0.015909	0.288595	0.314208		2.89213	48.2722			5.92736	1.64761			2.89305	48.613										9.469	0.087497	0.08176	0.046383	-0.164285	0.048661		2.89031	0.0726067
													9.469	1.28095	-0.018548	0.289373	0.313872		2.89622	48.271			5.93577	1.64944			2.89714	48.6102										9.47	0.087899	0.081774	0.04666	-0.164003	0.04868		2.89441	0.073259
													9.47	1.27997	-0.018834	0.290312	0.312313		2.90032	48.2666			5.94419	1.65359			2.90124	48.6077										9.47	0.088565	0.082136	0.045973	-0.16409	0.04909		2.8985	0.0747216
													9.471	1.2795	-0.017746	0.293046	0.312199		2.90441	48.2606			5.95261	1.65205			2.90533	48.6028										9.471	0.088719	0.08318	0.045046	-0.164364	0.049542		2.9026	0.0753454
													9.471	1.27995	-0.019798	0.292046	0.311703		2.90851	48.2609			5.96103	1.65074			2.90942	48.6014										9.472	0.088723	0.083653	0.044589	-0.163982	0.049301		2.90669	0.0753457
													9.472	1.27965	-0.019956	0.290338	0.312517		2.9126	48.2647			5.96944	1.65316			2.91352	48.606										9.472	0.088768	0.082299	0.045177	-0.163653	0.049581		2.91079	0.0746794
													9.473	1.27855	-0.018597	0.291019	0.313913		2.9167	48.2678			5.97786	1.6507			2.91761	48.6127										9.473	0.089006	0.082378	0.045371	-0.163293	0.049601		2.91488	0.0745367
													9.473	1.2776	-0.020148	0.289202	0.312117		2.92079	48.2682			5.98628	1.64143			2.92171	48.6148										9.474	0.089519	0.08223	0.044873	-0.162949	0.049983		2.91898	0.0745084
													9.474	1.27637	-0.01797	0.289162	0.312723		2.92489	48.2674			5.9947	1.64036			2.9258	48.6106										9.474	0.089729	0.08218	0.045725	-0.163102	0.050647		2.92307	0.0747494
													9.475	1.2752	-0.018515	0.291434	0.313905		2.92898	48.2601			6.00311	1.64751			2.9299	48.6052										9.475	0.089856	0.082198	0.046368	-0.163228	0.051188		2.92717	0.0755729
													9.475	1.27289	-0.017952	0.291355	0.315963		2.93308	48.2527			6.01153	1.65258			2.93399	48.6036										9.476	0.089111	0.083042	0.046522	-0.163419	0.052507		2.93126	0.0756144
													9.476	1.27251	-0.018102	0.291422	0.315626		2.93717	48.2493			6.01995	1.65142			2.93809	48.6049										9.476	0.090829	0.083668	0.047216	-0.163892	0.053095		2.93536	0.0742959
													9.477	1.26982	-0.018462	0.292845	0.316842		2.94127	48.2541			6.02836	1.64847			2.94218	48.6103										9.477	0.0901	0.083762	0.047675	-0.164239	0.053133		2.93945	0.0733727
													9.477	1.26891	-0.015897	0.292682	0.315967		2.94536	48.2619			6.03678	1.64524			2.94628	48.6158										9.478	0.090679	0.084079	0.048471	-0.164141	0.052773		2.94355	0.0735003
													9.478	1.26781	-0.012823	0.294608	0.317501		2.94946	48.2604			6.0452	1.64534			2.95037	48.6157										9.478	0.08946	0.084141	0.048589	-0.16372	0.05292		2.94764	0.0736423
													9.479	1.26701	-0.013781	0.295483	0.317389		2.95355	48.2566			6.05362	1.64794			2.95447	48.6117										9.479	0.089504	0.084603	0.048662	-0.163335	0.053288		2.95174	0.0742109
													9.479	1.26603	-0.014156	0.295747	0.315677		2.95765	48.2541			6.06203	1.6521			2.95856	48.6068										9.48	0.089564	0.08451	0.047731	-0.163216	0.05345		2.95583	0.0752033
													9.48	1.26447	-0.014199	0.298234	0.315185		2.96174	48.2582			6.07045	1.65799			2.96266	48.6033										9.48	0.089955	0.084642	0.047728	-0.163412	0.05332		2.95993	0.0757004
													9.481	1.26473	-0.014331	0.301648	0.314319		2.96584	48.261			6.07887	1.65311			2.96675	48.6039										9.481	0.09007	0.084266	0.047833	-0.16347	0.053551		2.96402	0.0744528
													9.481	1.26512	-0.016116	0.302766	0.312027		2.96993	48.2587			6.08729	1.6466			2.97085	48.6103										9.482	0.090148	0.083914	0.048023	-0.163684	0.053962		2.96812	0.0731032
													9.482	1.26431	-0.018937	0.30436	0.310125		2.97403	48.2617			6.0957	1.64341			2.97494	48.6115										9.482	0.091016	0.083519	0.04806	-0.163834	0.053263		2.97221	0.0727767
													9.483	1.26305	-0.021793	0.305912	0.308157		2.97812	48.2653			6.10412	1.64524			2.97904	48.6083										9.483	0.092018	0.083438	0.047345	-0.163764	0.053485		2.97631	0.0732304
													9.483	1.26069	-0.021826	0.308638	0.308385		2.98222	48.2596			6.11254	1.64664			2.98313	48.6022										9.484	0.092956	0.083115	0.047521	-0.163911	0.053253		2.9804	0.0741961
													9.484	1.25969	-0.021435	0.311643	0.308179		2.98631	48.2535			6.12096	1.64456			2.98723	48.5987										9.484	0.093973	0.08351	0.047634	-0.163746	0.052872		2.9845	0.0749623
													9.485	1.25929	-0.020266	0.313904	0.308221		2.99041	48.2558			6.12937	1.64616			2.99132	48.599										9.485	0.095558	0.083945	0.047711	-0.16352	0.052939		2.98859	0.0746504
													9.485	1.25847	-0.020428	0.31484	0.307637		2.9945	48.257			6.13779	1.64186			2.99542	48.6033										9.486	0.096499	0.083772	0.047379	-0.163459	0.052556		2.99269	0.0737417
													9.486	1.25893	-0.020478	0.316666	0.307237		2.9986	48.26			6.14621	1.63998			2.99951	48.614										9.486	0.097093	0.08476	0.046969	-0.162842	0.052419		2.99678	0.0736708
													9.487	1.257	-0.019541	0.316878	0.306374		3.00269	48.2677			6.15462	1.63824			3.00361	48.6157										9.487	0.09684	0.084206	0.046352	-0.162453	0.052869		3.00087	0.0738127
													9.487	1.25685	-0.018278	0.316758	0.306524		3.00679	48.2701			6.16304	1.64215			3.0077	48.6105										9.488	0.096634	0.083936	0.045057	-0.162454	0.053285		3.00497	0.0744664
													9.488	1.25628	-0.018369	0.318171	0.306995		3.01088	48.2646			6.17146	1.6462			3.0118	48.6055										9.488	0.098061	0.084343	0.045928	-0.162411	0.05323		3.00906	0.0753312
													9.489	1.25488	-0.01695	0.32001	0.306824		3.01498	48.2598			6.17988	1.64171			3.01589	48.6041										9.489	0.097973	0.083921	0.04609	-0.162398	0.052695		3.01316	0.0755303
													9.489	1.25388	-0.016737	0.320664	0.307146		3.01907	48.255			6.18829	1.64365			3.01999	48.6011										9.49	0.098534	0.083385	0.046361	-0.162305	0.051908		3.01725	0.0752042
													9.49	1.25254	-0.01732	0.320386	0.307754		3.02317	48.2533			6.19671	1.64287			3.02408	48.6008										9.49	0.0987	0.082987	0.047185	-0.162178	0.05206		3.02135	0.0742529
													9.491	1.25227	-0.019537	0.318774	0.308673		3.02726	48.2598			6.20513	1.64418			3.02818	48.6062										9.491	0.098168	0.08337	0.046786	-0.162274	0.052734		3.02544	0.0737419
													9.491	1.25377	-0.021567	0.318147	0.308263		3.03136	48.2656			6.21354	1.6463			3.03227	48.6078										9.492	0.099772	0.082305	0.047307	-0.162169	0.05263		3.02954	0.0740538
													9.492	1.25338	-0.022803	0.319138	0.309536		3.03545	48.2656			6.22196	1.64094			3.03637	48.6056										9.492	0.100769	0.081527	0.047504	-0.162048	0.052198		3.03363	0.0743382
													9.493	1.25375	-0.022887	0.32076	0.309807		3.03955	48.2596			6.23038	1.64094			3.04046	48.6035										9.493	0.10144	0.081335	0.047369	-0.162072	0.05226		3.03773	0.0756142
													9.493	1.25141	-0.022483	0.322794	0.308628		3.04364	48.2538			6.2388	1.63993			3.04456	48.5953										9.494	0.102151	0.081562	0.047604	-0.162068	0.053005		3.04182	0.07624
													9.494	1.25152	-0.023165	0.324285	0.306634		3.04773	48.2508			6.24721	1.638			3.04865	48.5912										9.494	0.101248	0.08166	0.047039	-0.162061	0.053644		3.04592	0.0753453
													9.495	1.25246	-0.021017	0.324506	0.307201		3.05183	48.2498			6.25563	1.63771			3.05275	48.6003										9.495	0.1011	0.081555	0.047058	-0.161998	0.053677		3.05001	0.0742394
													9.495	1.25296	-0.019184	0.322509	0.307449		3.05592	48.2546			6.26405	1.64007			3.05684	48.6065										9.496	0.101078	0.081614	0.047454	-0.162092	0.05379		3.05411	0.0730603
													9.496	1.25369	-0.017467	0.321886	0.308563		3.06002	48.2592			6.27247	1.64669			3.06094	48.6081										9.496	0.101487	0.083296	0.04789	-0.162253	0.053004		3.0582	0.0728763
													9.497	1.25263	-0.016203	0.323437	0.310062		3.06411	48.2576			6.28088	1.64997			3.06503	48.6088										9.497	0.101718	0.083155	0.047658	-0.162321	0.052053		3.0623	0.073415
													9.497	1.25167	-0.015685	0.324211	0.311255		3.06821	48.2512			6.2893	1.64466			3.06913	48.6044										9.498	0.101495	0.08337	0.047929	-0.162344	0.051977		3.06639	0.0737843
													9.498	1.2514	-0.015418	0.32417	0.31094		3.0723	48.2431			6.29772	1.64162			3.07322	48.5976										9.498	0.101094	0.084219	0.047947	-0.162324	0.052021		3.07049	0.0738694
													9.499	1.25132	-0.016127	0.324184	0.3121		3.0764	48.2434			6.30614	1.64606			3.07732	48.5978										9.499	0.100985	0.084968	0.048317	-0.16233	0.051894		3.07458	0.0736708
													9.499	1.25282	-0.015251	0.3246	0.311785		3.08049	48.2511			6.31455	1.64514			3.08141	48.5993										9.5	0.10075	0.08501	0.048959	-0.16255	0.051516		3.07868	0.0731312
													9.5	1.2531	-0.014226	0.326066	0.310183		3.08459	48.2599			6.32297	1.6395			3.08551	48.6036										9.5	0.102159	0.085489	0.049482	-0.162567	0.051179		3.08277	0.0729753
													9.501	1.25295	-0.014402	0.327674	0.309697		3.08868	48.2669			6.33139	1.63515			3.0896	48.6125										9.501	0.101294	0.085532	0.050756	-0.162116	0.050928		3.08687	0.0728618
													9.501	1.25351	-0.014972	0.328747	0.30887		3.09278	48.2641			6.3398	1.63674			3.0937	48.6112										9.502	0.101798	0.086241	0.051326	-0.161817	0.050889		3.09096	0.0735139
													9.502	1.25417	-0.015183	0.329429	0.309061		3.09687	48.2576			6.34822	1.63973			3.09779	48.6052										9.502	0.101978	0.086531	0.051362	-0.161994	0.050783		3.09506	0.0745081
													9.503	1.25359	-0.015524	0.330248	0.308524		3.10097	48.255			6.35664	1.63254			3.10188	48.6023										9.503	0.102217	0.086489	0.051014	-0.162396	0.049895		3.09915	0.0744088
													9.503	1.25341	-0.016969	0.328571	0.309728		3.10506	48.2553			6.36506	1.63003			3.10598	48.6029										9.504	0.10185	0.086595	0.051156	-0.162335	0.050605		3.10325	0.0741536
													9.504	1.2534	-0.016198	0.32841	0.309768		3.10916	48.2619			6.37347	1.63432			3.11007	48.6054										9.504	0.101365	0.085234	0.051512	-0.162042	0.050426		3.10734	0.073188
													9.505	1.25255	-0.013751	0.328194	0.309449		3.11325	48.2623			6.38189	1.63515			3.11417	48.6037										9.505	0.101838	0.08491	0.051668	-0.1621	0.051253		3.11144	0.0726347
													9.505	1.25244	-0.014771	0.32812	0.307942		3.11735	48.2593			6.39031	1.63544			3.11826	48.6091										9.506	0.102582	0.085842	0.051543	-0.162238	0.051017		3.11553	0.0728899
													9.506	1.25324	-0.018423	0.329605	0.306888		3.12144	48.2586			6.39872	1.63645			3.12236	48.609										9.506	0.102086	0.085814	0.051766	-0.162342	0.05075		3.11963	0.0734864
													9.507	1.25425	-0.020241	0.331824	0.305968		3.12554	48.251			6.40714	1.63544			3.12645	48.6005										9.507	0.101459	0.085532	0.052164	-0.162575	0.051276		3.12372	0.074011
													9.507	1.25623	-0.023444	0.33156	0.304275		3.12963	48.2448			6.41556	1.63737			3.13055	48.5969										9.508	0.10149	0.085544	0.051488	-0.162728	0.050788		3.12782	0.0742244
													9.508	1.25641	-0.022364	0.331984	0.301799		3.13373	48.2462			6.42398	1.64745			3.13464	48.5985										9.508	0.100802	0.085617	0.051702	-0.162964	0.050706		3.13191	0.0734852
													9.509	1.25676	-0.021194	0.333826	0.298958		3.13782	48.2493			6.43239	1.64717			3.13874	48.6068										9.509	0.100705	0.084704	0.051478	-0.163217	0.050062		3.13601	0.0721241
													9.509	1.25692	-0.022526	0.334003	0.2981		3.14192	48.2567			6.44081	1.64259			3.14283	48.6085										9.51	0.099747	0.084807	0.051109	-0.163235	0.049433		3.1401	0.0717829
													9.51	1.25671	-0.022324	0.334157	0.29573		3.14601	48.2602			6.44923	1.64533			3.14693	48.6069										9.51	0.099574	0.084863	0.051174	-0.163118	0.049048		3.1442	0.0723358
													9.511	1.25656	-0.020878	0.335291	0.294596		3.15011	48.2555			6.45765	1.64736			3.15102	48.6012										9.511	0.098868	0.085337	0.050804	-0.163215	0.048978		3.14829	0.0732306
													9.511	1.25656	-0.0229	0.33449	0.29268		3.1542	48.2536			6.46606	1.64635			3.15512	48.5929										9.512	0.09902	0.084755	0.050672	-0.163652	0.048884		3.15239	0.0738838
													9.512	1.2571	-0.025115	0.334366	0.292644		3.1583	48.2489			6.47448	1.64408			3.15921	48.5926										9.512	0.099224	0.08393	0.051107	-0.164157	0.048709		3.15648	0.0741107
													9.513	1.25813	-0.026187	0.333168	0.293454		3.16239	48.2467			6.4829	1.63158			3.16331	48.5948										9.513	0.099769	0.084297	0.051508	-0.164269	0.048627		3.16058	0.072975
													9.513	1.25746	-0.027092	0.330965	0.293802		3.16649	48.2529			6.49132	1.62621			3.1674	48.6004										9.514	0.099224	0.084071	0.051456	-0.164272	0.048523		3.16467	0.0722236
													9.514	1.25673	-0.02743	0.326472	0.293573		3.17058	48.256			6.49973	1.63123			3.1715	48.6038										9.514	0.098939	0.084013	0.050938	-0.164162	0.048474		3.16877	0.0721802
													9.515	1.2552	-0.027732	0.32241	0.293993		3.17468	48.256			6.50815	1.63447			3.17559	48.6041										9.515	0.100212	0.083621	0.050177	-0.164221	0.048462		3.17286	0.0721523
													9.515	1.25504	-0.030101	0.319186	0.296159		3.17877	48.2532			6.51657	1.63471			3.17969	48.6										9.515	0.100043	0.083447	0.050325	-0.164156	0.048595		3.17696	0.0730313
													9.516	1.25653	-0.030667	0.314586	0.297114		3.18287	48.2458			6.52498	1.62872			3.18378	48.5981										9.516	0.099967	0.08347	0.050977	-0.164093	0.047626		3.18105	0.0735004
													9.517	1.25853	-0.032468	0.312386	0.295413		3.18696	48.2397			6.5334	1.62442			3.18788	48.5989										9.517	0.099105	0.084151	0.050875	-0.164093	0.047827		3.18515	0.0735996
													9.517	1.25902	-0.035331	0.31101	0.295487		3.19106	48.2411			6.54182	1.61917			3.19197	48.5988										9.517	0.098519	0.083816	0.050458	-0.163659	0.048058		3.18924	0.0733727
													9.518	1.2597	-0.040794	0.308608	0.294105		3.19515	48.2494			6.55024	1.61887			3.19607	48.6024										9.518	0.098753	0.083357	0.050518	-0.163451	0.047074		3.19333	0.0726201
													9.519	1.25994	-0.043869	0.307126	0.292454		3.19925	48.2549			6.55865	1.62119			3.20016	48.6047										9.519	0.097911	0.083299	0.051238	-0.163535	0.04753		3.19743	0.0720671
													9.519	1.25985	-0.047591	0.304798	0.291693		3.20334	48.2588			6.56707	1.62833			3.20426	48.6037										9.519	0.096838	0.082452	0.051856	-0.163386	0.048308		3.20152	0.0727054
													9.52	1.26043	-0.05034	0.306272	0.2902		3.20744	48.2579			6.57549	1.63963			3.20835	48.5982										9.52	0.096613	0.082267	0.051888	-0.163964	0.047475		3.20562	0.0733016
													9.521	1.26085	-0.054753	0.308064	0.289931		3.21153	48.2523			6.5839	1.64417			3.21245	48.5942										9.521	0.096876	0.082113	0.051997	-0.164457	0.047428		3.20971	0.0731598
													9.521	1.2609	-0.056832	0.308493	0.28949		3.21563	48.2483			6.59232	1.63993			3.21654	48.5923										9.521	0.095863	0.082165	0.051238	-0.164358	0.047266		3.21381	0.0732162
													9.522	1.26019	-0.058874	0.307603	0.289409		3.21972	48.2501			6.60074	1.62877			3.22064	48.597										9.522	0.095022	0.082325	0.050318	-0.16445	0.047712		3.2179	0.0721387
													9.523	1.26056	-0.057087	0.306685	0.289091		3.22382	48.2565			6.60916	1.62298			3.22473	48.6034										9.523	0.094601	0.082643	0.050244	-0.16469	0.048485		3.222	0.071428
													9.523	1.26139	-0.056204	0.306387	0.289123		3.22791	48.2595			6.61757	1.62896			3.22883	48.604										9.523	0.095731	0.083232	0.050287	-0.16484	0.048415		3.22609	0.0718966
													9.524	1.26137	-0.055011	0.307381	0.287415		3.232	48.257			6.62599	1.63553			3.23292	48.6042										9.524	0.096201	0.083017	0.050165	-0.164635	0.048235		3.23019	0.0724212
													9.525	1.26119	-0.054613	0.30773	0.28864		3.2361	48.2516			6.63441	1.63486			3.23702	48.5982										9.525	0.096815	0.083862	0.049799	-0.164293	0.04829		3.23428	0.0731456
													9.525	1.26145	-0.055411	0.30623	0.286635		3.24019	48.2467			6.64283	1.63399			3.24111	48.5948										9.525	0.097513	0.084041	0.049473	-0.164114	0.048518		3.23838	0.0738691
													9.526	1.26073	-0.056575	0.30573	0.285633		3.24429	48.2408			6.65124	1.63037			3.24521	48.5951										9.526	0.097892	0.084764	0.04923	-0.16371	0.048438		3.24247	0.0734438
													9.527	1.26002	-0.056902	0.304704	0.284114		3.24838	48.2458			6.65966	1.63094			3.2493	48.5981										9.527	0.097515	0.085419	0.049193	-0.163409	0.047917		3.24657	0.0721232
													9.527	1.25852	-0.05471	0.304768	0.284636		3.25248	48.2573			6.66808	1.63712			3.2534	48.6041										9.527	0.097289	0.085573	0.049091	-0.16352	0.047035		3.25066	0.0716837
													9.528	1.25772	-0.055273	0.303773	0.283789		3.25657	48.2582			6.6765	1.63761			3.25749	48.5998										9.528	0.097938	0.085628	0.048232	-0.163338	0.046898		3.25476	0.072095
													9.529	1.25854	-0.055445	0.304026	0.284508		3.26067	48.2541			6.68491	1.63688			3.26159	48.5921										9.529	0.097934	0.085941	0.048919	-0.163263	0.046846		3.25885	0.0728766
													9.529	1.25801	-0.055829	0.302597	0.284939		3.26476	48.2466			6.69333	1.63211			3.26568	48.5925										9.529	0.097597	0.084722	0.048745	-0.163368	0.046819		3.26295	0.0739116
													9.53	1.25865	-0.055629	0.300242	0.283399		3.26886	48.243			6.70175	1.63104			3.26978	48.5947										9.53	0.097272	0.084731	0.049544	-0.163259	0.047276		3.26704	0.0743235
													9.531	1.25909	-0.056172	0.297565	0.283465		3.27295	48.2427			6.71016	1.63394			3.27387	48.5904										9.531	0.09753	0.084698	0.049316	-0.16296	0.047764		3.27114	0.0735295
													9.531	1.25949	-0.053678	0.296078	0.28496		3.27705	48.2452			6.71858	1.6321			3.27797	48.5939										9.531	0.098631	0.084532	0.049058	-0.162852	0.04746		3.27523	0.0726488
													9.532	1.26024	-0.055185	0.293579	0.283046		3.28114	48.2543			6.727	1.63114			3.28206	48.5994										9.532	0.099301	0.084347	0.049567	-0.163049	0.04731		3.27933	0.0721375
													9.533	1.25962	-0.057438	0.291307	0.283309		3.28524	48.2578			6.73542	1.6309			3.28616	48.5975										9.533	0.099904	0.084188	0.049095	-0.163379	0.047915		3.28342	0.0718823
													9.533	1.26003	-0.058697	0.290816	0.284348		3.28933	48.2562			6.74383	1.62785			3.29025	48.5925										9.533	0.09983	0.084547	0.049016	-0.163436	0.047827		3.28752	0.0728901
													9.534	1.26099	-0.057942	0.291147	0.283339		3.29343	48.2513			6.75225	1.62549			3.29434	48.5846										9.534	0.100238	0.085174	0.048393	-0.163406	0.047572		3.29161	0.0735848
													9.535	1.26127	-0.056788	0.290067	0.284129		3.29752	48.2483			6.76067	1.62481			3.29844	48.5826										9.535	0.101696	0.085602	0.047785	-0.163396	0.048057		3.29571	0.0732166
													9.535	1.26137	-0.055633	0.286779	0.281567		3.30162	48.2492			6.76908	1.62428			3.30253	48.587										9.535	0.102948	0.085782	0.047413	-0.163732	0.047932		3.2998	0.0722506
													9.536	1.26275	-0.051977	0.283539	0.280957		3.30571	48.2516			6.7775	1.62997			3.30663	48.5925										9.536	0.102707	0.085729	0.047346	-0.16354	0.04809		3.3039	0.0711164
													9.537	1.2647	-0.04907	0.285322	0.27903		3.30981	48.2555			6.78592	1.63693			3.31072	48.5958										9.537	0.102603	0.085927	0.047255	-0.1633	0.046968		3.30799	0.0708459
													9.537	1.2647	-0.050511	0.284829	0.280449		3.3139	48.2558			6.79434	1.63901			3.31482	48.5965										9.537	0.103863	0.086325	0.047085	-0.163767	0.046657		3.31209	0.0714289
													9.538	1.26532	-0.051168	0.284118	0.279841		3.318	48.2502			6.80275	1.63843			3.31891	48.5882										9.538	0.10395	0.086664	0.047006	-0.163982	0.046163		3.31618	0.0726482
													9.539	1.26528	-0.048796	0.283275	0.282299		3.32209	48.2443			6.81117	1.63346			3.32301	48.5799										9.539	0.105131	0.086363	0.046905	-0.163686	0.046387		3.32028	0.0730886
													9.539	1.26444	-0.04811	0.282099	0.280974		3.32619	48.2401			6.81959	1.6279			3.3271	48.5857										9.539	0.105697	0.086433	0.046858	-0.163845	0.045713		3.32437	0.0728476
													9.54	1.26394	-0.048173	0.278768	0.281727		3.33028	48.2352			6.82801	1.63534			3.3312	48.5938										9.54	0.106703	0.086824	0.046847	-0.164125	0.045306		3.32847	0.0720525
													9.541	1.26224	-0.045891	0.27787	0.281732		3.33438	48.2407			6.83642	1.63993			3.33529	48.5961										9.541	0.107003	0.087196	0.046975	-0.164007	0.045099		3.33256	0.0714705
													9.541	1.26214	-0.043954	0.275555	0.281647		3.33847	48.2494			6.84484	1.63133			3.33939	48.5993										9.541	0.107809	0.087864	0.046039	-0.163791	0.044888		3.33666	0.0715698
													9.542	1.2635	-0.043055	0.273765	0.282705		3.34257	48.2554			6.85326	1.63283			3.34348	48.6022										9.542	0.107591	0.088508	0.046233	-0.163163	0.045079		3.34075	0.0722941
													9.543	1.26335	-0.040786	0.273875	0.282262		3.34666	48.2535			6.86167	1.64104			3.34758	48.597										9.543	0.108213	0.088572	0.046456	-0.162725	0.045337		3.34485	0.0735843
													9.543	1.26432	-0.038644	0.272213	0.282135		3.35076	48.2438			6.87009	1.64273			3.35167	48.5911										9.543	0.108058	0.089516	0.045505	-0.162287	0.045181		3.34894	0.0739688
													9.544	1.26592	-0.039202	0.270138	0.28225		3.35485	48.2415			6.87851	1.64051			3.35577	48.5927										9.544	0.10918	0.089779	0.045946	-0.161725	0.045045		3.35304	0.0738549
													9.545	1.26636	-0.038294	0.270693	0.281559		3.35895	48.245			6.88693	1.63578			3.35986	48.5956										9.545	0.109029	0.09087	0.046698	-0.161791	0.045359		3.35713	0.0732311
													9.545	1.26497	-0.035937	0.271587	0.28131		3.36304	48.2506			6.89534	1.6379			3.36396	48.5987										9.545	0.109811	0.091537	0.045893	-0.161773	0.045617		3.36123	0.0724924
													9.546	1.26344	-0.034781	0.273083	0.281568		3.36714	48.2553			6.90376	1.64051			3.36805	48.6012										9.546	0.109064	0.092352	0.045847	-0.161502	0.045987		3.36532	0.0717969
													9.547	1.26403	-0.033087	0.274254	0.28159		3.37123	48.2568			6.91218	1.64258			3.37215	48.5941										9.547	0.110613	0.093084	0.045691	-0.161037	0.045558		3.36942	0.0717118
													9.547	1.2641	-0.030838	0.276107	0.280954		3.37533	48.2518			6.9206	1.65176			3.37624	48.5864										9.547	0.110891	0.093338	0.046121	-0.16123	0.04499		3.37351	0.0728191
													9.548	1.26528	-0.026913	0.276451	0.280252		3.37942	48.2439			6.92901	1.65403			3.38034	48.5847										9.548	0.109483	0.093712	0.046869	-0.161017	0.044404		3.37761	0.073046
													9.549	1.26606	-0.023252	0.276053	0.279359		3.38352	48.2411			6.93743	1.64988			3.38443	48.5854										9.549	0.107828	0.094398	0.046801	-0.161015	0.044841		3.3817	0.0723932
													9.549	1.26507	-0.021608	0.275978	0.278732		3.38761	48.2447			6.94585	1.64712			3.38853	48.5905										9.549	0.10693	0.094482	0.046627	-0.160932	0.044191		3.38579	0.0713704
													9.55	1.26215	-0.021312	0.275853	0.279878		3.39171	48.2503			6.95427	1.64664			3.39262	48.5947										9.55	0.107364	0.094671	0.04668	-0.16072	0.043535		3.38989	0.0704346
													9.551	1.25984	-0.019964	0.274957	0.279417		3.3958	48.2513			6.96268	1.64886			3.39672	48.5967										9.551	0.108496	0.095106	0.0469	-0.160257	0.043044		3.39398	0.0702072
													9.551	1.25723	-0.018588	0.275256	0.28034		3.3999	48.2519			6.9711	1.65248			3.40081	48.5915										9.551	0.107836	0.096757	0.046823	-0.160582	0.0433		3.39808	0.0707034
													9.552	1.25501	-0.018287	0.275387	0.281859		3.40399	48.2466			6.97952	1.66122			3.40491	48.5818										9.552	0.108207	0.096876	0.046319	-0.16067	0.042471		3.40217	0.0715839
													9.553	1.25353	-0.016161	0.275827	0.283231		3.40809	48.2395			6.98794	1.66571			3.409	48.5831										9.553	0.110155	0.097328	0.045467	-0.160407	0.041188		3.40627	0.0724073
													9.553	1.25329	-0.013997	0.274835	0.284192		3.41218	48.237			6.99635	1.65872			3.4131	48.5902										9.553	0.110671	0.098258	0.045335	-0.160605	0.04148		3.41036	0.0723932
													9.554	1.25186	-0.013365	0.273306	0.285196		3.41628	48.2392			7.00477	1.65418			3.41719	48.5971										9.554	0.110655	0.100069	0.045284	-0.160305	0.040946		3.41446	0.0713426
													9.555	1.25089	-0.011395	0.271701	0.285829		3.42037	48.2429			7.01319	1.65113			3.42129	48.5989										9.555	0.110897	0.100874	0.045258	-0.160445	0.040227		3.41855	0.0705769
													9.555	1.25205	-0.010033	0.271202	0.285258		3.42446	48.2398			7.0216	1.64307			3.42538	48.5989										9.555	0.110877	0.101304	0.0457	-0.159821	0.039922		3.42265	0.0704626
													9.556	1.25262	-0.012384	0.270766	0.285164		3.42856	48.236			7.03002	1.63737			3.42948	48.5972										9.556	0.111004	0.101647	0.046171	-0.159663	0.039011		3.42674	0.0710734
													9.557	1.25253	-0.013944	0.268338	0.284963		3.43265	48.2324			7.03844	1.63312			3.43357	48.5882										9.557	0.111106	0.101144	0.045878	-0.159267	0.038344		3.43084	0.071995
													9.557	1.25293	-0.013939	0.267498	0.285246		3.43675	48.2313			7.04686	1.63379			3.43767	48.5845										9.557	0.11128	0.101859	0.045733	-0.15941	0.038057		3.43493	0.0724641
													9.558	1.25349	-0.014871	0.265829	0.284337		3.44084	48.2327			7.05527	1.63659			3.44176	48.5864										9.558	0.108796	0.101836	0.046317	-0.159788	0.03774		3.43903	0.0718244
													9.559	1.25392	-0.013615	0.266902	0.283178		3.44494	48.2355			7.06369	1.63611			3.44586	48.5905										9.559	0.107957	0.101522	0.046232	-0.159712	0.037754		3.44312	0.0706618
													9.559	1.25411	-0.011273	0.269114	0.282419		3.44903	48.2425			7.07211	1.64142			3.44995	48.5949										9.559	0.107997	0.101179	0.045986	-0.160083	0.03755		3.44722	0.0707041
													9.56	1.25624	-0.009998	0.269333	0.282709		3.45313	48.2465			7.08052	1.64336			3.45405	48.5953										9.56	0.107491	0.102209	0.046455	-0.160778	0.037486		3.45131	0.0712003
													9.561	1.25715	-0.010013	0.268749	0.282656		3.45722	48.2453			7.08894	1.63785			3.45814	48.5896										9.561	0.107257	0.101882	0.046334	-0.161092	0.038844		3.45541	0.0721518
													9.561	1.25737	-0.009686	0.26956	0.280933		3.46132	48.2432			7.09736	1.63379			3.46224	48.5846										9.561	0.106004	0.102355	0.046487	-0.161227	0.039132		3.4595	0.0721372
													9.562	1.25755	-0.008806	0.27097	0.279916		3.46541	48.2381			7.10578	1.63326			3.46633	48.5821										9.562	0.105895	0.10177	0.045403	-0.161867	0.038663		3.4636	0.0714992
													9.563	1.25676	-0.008491	0.271403	0.278217		3.46951	48.2356			7.11419	1.64455			3.47043	48.5833										9.563	0.105677	0.102154	0.045102	-0.161954	0.038921		3.46769	0.0710587
													9.563	1.25663	-0.008638	0.27055	0.27816		3.4736	48.2398			7.12261	1.65682			3.47452	48.5882										9.563	0.105003	0.10211	0.044624	-0.161983	0.039218		3.47179	0.0705908
													9.564	1.25737	-0.008596	0.271933	0.277572		3.4777	48.2438			7.13103	1.65027			3.47861	48.5916										9.564	0.104597	0.103356	0.044841	-0.161939	0.038368		3.47588	0.0706187
													9.565	1.25561	-0.011684	0.272749	0.276721		3.48179	48.2458			7.13945	1.63887			3.48271	48.5923										9.565	0.10303	0.103581	0.044189	-0.161698	0.038218		3.47998	0.0707185
													9.565	1.25508	-0.012564	0.272694	0.277079		3.48589	48.2424			7.14786	1.64104			3.4868	48.5893										9.565	0.102087	0.10357	0.043796	-0.161651	0.038829		3.48407	0.0714841
													9.566	1.25555	-0.0115	0.274358	0.276658		3.48998	48.2359			7.15628	1.64823			3.4909	48.5846										9.566	0.102304	0.103659	0.043596	-0.161327	0.038085		3.48817	0.0719673
													9.567	1.25561	-0.011166	0.274181	0.275879		3.49408	48.2346			7.1647	1.64751			3.49499	48.5815										9.567	0.102301	0.1036	0.043392	-0.161181	0.038058		3.49226	0.0716828
													9.567	1.25458	-0.010307	0.271691	0.275022		3.49817	48.2356			7.17312	1.64398			3.49909	48.5858										9.567	0.102103	0.10387	0.043576	-0.160896	0.038591		3.49636	0.0710022
													9.568	1.25472	-0.011203	0.271741	0.273207		3.50227	48.2397			7.18153	1.64181			3.50318	48.5902										9.568	0.099956	0.103206	0.043826	-0.161032	0.038142		3.50045	0.0704483
													9.569	1.25394	-0.012839	0.273838	0.273958		3.50636	48.2423			7.18995	1.6407			3.50728	48.5946										9.569	0.098964	0.103677	0.043675	-0.161189	0.038359		3.50455	0.0702782
													9.569	1.25313	-0.013302	0.276515	0.273428		3.51046	48.2417			7.19837	1.63964			3.51137	48.598										9.569	0.099117	0.104203	0.043543	-0.161131	0.038704		3.50864	0.070931
													9.57	1.25229	-0.010357	0.274914	0.272811		3.51455	48.2419			7.20678	1.6392			3.51547	48.5893										9.57	0.09873	0.103856	0.043847	-0.16084	0.039106		3.51274	0.0718114
													9.571	1.25271	-0.007296	0.272328	0.273231		3.51865	48.2373			7.2152	1.64741			3.51956	48.5829										9.571	0.098284	0.104051	0.044096	-0.16038	0.038853		3.51683	0.0722226
													9.571	1.25274	-0.007887	0.273298	0.275487		3.52274	48.2314			7.22362	1.66103			3.52366	48.5819										9.571	0.098014	0.10468	0.044454	-0.160189	0.038978		3.52093	0.072322
													9.572	1.25311	-0.006651	0.272493	0.274084		3.52684	48.2343			7.23204	1.6604			3.52775	48.5832										9.572	0.096115	0.105742	0.044039	-0.1601	0.038489		3.52502	0.0718825
													9.573	1.25262	-0.002766	0.267845	0.273869		3.53093	48.2415			7.24045	1.65596			3.53185	48.5869										9.573	0.094691	0.105734	0.04349	-0.160114	0.038851		3.52912	0.0711866
													9.573	1.25161	0.000391	0.267374	0.275006		3.53503	48.2467			7.24887	1.65823			3.53594	48.5895										9.573	0.094411	0.106228	0.042924	-0.160115	0.038486		3.53321	0.0707466
													9.574	1.2517	0.002556	0.265398	0.275212		3.53912	48.2468			7.25729	1.6576			3.54004	48.5902										9.574	0.094797	0.106228	0.043346	-0.159949	0.038203		3.53731	0.0709167
													9.575	1.25163	0.001373	0.266987	0.276507		3.54322	48.2422			7.2657	1.65311			3.54413	48.5864										9.575	0.09472	0.106245	0.042718	-0.1599	0.037912		3.5414	0.0719389
													9.575	1.24971	-0.000902	0.265885	0.276384		3.54731	48.2361			7.27412	1.65108			3.54823	48.5843										9.575	0.094638	0.106254	0.042084	-0.159919	0.037562		3.5455	0.0720098
													9.576	1.24832	0.000187	0.262706	0.277618		3.55141	48.2322			7.28254	1.65137			3.55232	48.5854										9.576	0.093209	0.105939	0.041609	-0.160007	0.037764		3.54959	0.0714706
													9.577	1.24636	2.2e-05	0.26339	0.278207		3.5555	48.2362			7.29096	1.65041			3.55642	48.5874										9.577	0.092585	0.105456	0.041856	-0.159997	0.038915		3.55369	0.0709591
													9.577	1.24535	-0.000863	0.264642	0.278078		3.5596	48.242			7.29937	1.65046			3.56051	48.5878										9.577	0.091684	0.105096	0.041055	-0.160079	0.039069		3.55778	0.0703353
													9.578	1.24677	-0.001582	0.264334	0.278865		3.56369	48.2454			7.30779	1.64741			3.56461	48.5893										9.578	0.090906	0.104709	0.039815	-0.159895	0.038342		3.56188	0.0703064
													9.579	1.24732	-9.3e-05	0.262946	0.279235		3.56779	48.2475			7.31621	1.64582			3.5687	48.5896										9.579	0.089593	0.10569	0.040098	-0.15934	0.038053		3.56597	0.0708468
													9.579	1.24814	-0.001372	0.261414	0.277629		3.57188	48.2422			7.32463	1.65031			3.5728	48.5833										9.579	0.088222	0.10573	0.039581	-0.159102	0.037314		3.57006	0.0719668
													9.58	1.24889	-0.003353	0.260786	0.275797		3.57598	48.2342			7.33304	1.65499			3.57689	48.5789										9.58	0.086153	0.105779	0.038886	-0.159332	0.037805		3.57416	0.0720521
													9.581	1.24838	-0.006302	0.257144	0.27558		3.58007	48.2349			7.34146	1.66189			3.58099	48.5809										9.581	0.085759	0.105588	0.038591	-0.159491	0.0378		3.57825	0.0711731
													9.581	1.24758	-0.008484	0.256533	0.275333		3.58417	48.2405			7.34988	1.66094			3.58508	48.586										9.581	0.086073	0.105863	0.03771	-0.159533	0.038242		3.58235	0.0704342
													9.582	1.24792	-0.008402	0.25877	0.274042		3.58826	48.2457			7.3583	1.65466			3.58918	48.5901										9.582	0.086513	0.106495	0.037066	-0.159834	0.037687		3.58644	0.069909
													9.583	1.24969	-0.007757	0.258224	0.273383		3.59236	48.2505			7.36671	1.65181			3.59327	48.59										9.583	0.087254	0.107052	0.036788	-0.160024	0.038923		3.59054	0.0699657
													9.583	1.25107	-0.006196	0.255179	0.273207		3.59645	48.2549			7.37513	1.65161			3.59737	48.5855										9.583	0.087437	0.107157	0.036482	-0.160305	0.038967		3.59463	0.0708603
													9.584	1.25269	-0.006778	0.2534	0.273077		3.60055	48.2508			7.38355	1.65649			3.60146	48.5802										9.584	0.085752	0.107826	0.036496	-0.160532	0.039185		3.59873	0.0717676
													9.585	1.25499	-0.006427	0.251224	0.273144		3.60464	48.243			7.39196	1.65808			3.60556	48.5763										9.585	0.084437	0.107769	0.036298	-0.16076	0.03953		3.60282	0.0722085
													9.585	1.25627	-0.005928	0.252557	0.272215		3.60873	48.2386			7.40038	1.66195			3.60965	48.5774										9.585	0.084219	0.108728	0.036236	-0.160676	0.039688		3.60692	0.0723646
													9.586	1.25709	-0.004771	0.251317	0.272252		3.61283	48.2425			7.4088	1.66204			3.61375	48.5862										9.586	0.083051	0.108532	0.037549	-0.160233	0.04007		3.61101	0.0720669
													9.587	1.25698	-0.002996	0.250026	0.273636		3.61692	48.2506			7.41722	1.65765			3.61784	48.5911										9.587	0.082385	0.108121	0.037827	-0.159897	0.04103		3.61511	0.0713427
													9.587	1.25767	-0.000921	0.249693	0.272613		3.62102	48.2478			7.42563	1.65929			3.62194	48.5924										9.587	0.082709	0.106978	0.037374	-0.159718	0.041007		3.6192	0.0713716
													9.588	1.25899	-0.001454	0.248714	0.271374		3.62511	48.2439			7.43405	1.66407			3.62603	48.5879										9.588	0.082882	0.106227	0.037624	-0.159728	0.041582		3.6233	0.0718961
													9.589	1.25846	-0.00404	0.246162	0.272296		3.62921	48.24			7.44247	1.66267			3.63013	48.5786										9.589	0.084139	0.106124	0.03791	-0.160034	0.041019		3.62739	0.07228
													9.589	1.25766	-0.002169	0.244038	0.273226		3.6333	48.2348			7.45089	1.6576			3.63422	48.5782										9.589	0.084774	0.105839	0.037089	-0.160514	0.042092		3.63149	0.0732299
													9.59	1.25649	6.1e-05	0.244411	0.272842		3.6374	48.2332			7.4593	1.65625			3.63832	48.5812										9.59	0.084455	0.106425	0.036944	-0.16069	0.043538		3.63558	0.07289
													9.591	1.25569	0.002687	0.244594	0.271549		3.64149	48.2374			7.46772	1.65833			3.64241	48.5868										9.591	0.086045	0.106408	0.037534	-0.160526	0.043315		3.63968	0.0712568
													9.591	1.25544	0.006158	0.245925	0.271455		3.64559	48.2394			7.47614	1.66069			3.64651	48.5889										9.591	0.087896	0.105814	0.036815	-0.160612	0.043057		3.64377	0.0703352
													9.592	1.25406	0.00718	0.24467	0.270707		3.64968	48.2424			7.48455	1.65625			3.6506	48.5817										9.592	0.08786	0.105801	0.036789	-0.160601	0.042599		3.64787	0.0702639
													9.593	1.25449	0.007151	0.241574	0.270644		3.65378	48.2427			7.49297	1.652			3.6547	48.5764										9.593	0.08779	0.105824	0.037305	-0.160539	0.042302		3.65196	0.07059
													9.593	1.25255	0.007844	0.238832	0.269752		3.65787	48.2371			7.50139	1.64674			3.65879	48.5759										9.593	0.088068	0.105243	0.036871	-0.160175	0.041708		3.65606	0.0712148
													9.594	1.25233	0.010904	0.23815	0.269104		3.66197	48.2347			7.50981	1.64147			3.66289	48.5745										9.594	0.08833	0.105133	0.037081	-0.159923	0.040829		3.66015	0.0716688
													9.595	1.25141	0.012692	0.237112	0.26918		3.66606	48.2325			7.51822	1.64702			3.66698	48.5753										9.595	0.088809	0.105179	0.037413	-0.159806	0.041039		3.66425	0.0710733
													9.595	1.25072	0.014066	0.235365	0.268712		3.67016	48.2346			7.52664	1.64427			3.67107	48.5785										9.595	0.089739	0.105688	0.037803	-0.159666	0.04122		3.66834	0.0702354
													9.596	1.25075	0.015489	0.234443	0.268878		3.67425	48.2383			7.53506	1.63186			3.67517	48.5827										9.596	0.090272	0.106095	0.037558	-0.159371	0.040702		3.67244	0.0701504
													9.597	1.25089	0.016367	0.235106	0.268865		3.67835	48.2383			7.54347	1.6293			3.67926	48.5863										9.597	0.090692	0.106416	0.037679	-0.15935	0.040079		3.67653	0.070505
													9.597	1.24933	0.017338	0.233968	0.268983		3.68244	48.2343			7.55189	1.62921			3.68336	48.5827										9.597	0.091705	0.106082	0.037206	-0.159238	0.040201		3.68063	0.0714283
													9.598	1.24974	0.018801	0.232326	0.269569		3.68654	48.2285			7.56031	1.63162			3.68745	48.5788										9.598	0.092952	0.105642	0.037556	-0.159354	0.040283		3.68472	0.0722364
													9.599	1.25184	0.020842	0.232427	0.270513		3.69063	48.2281			7.56873	1.6516			3.69155	48.5802										9.599	0.093527	0.105379	0.037203	-0.1595	0.039537		3.68882	0.0721802
													9.599	1.25096	0.02223	0.23407	0.271873		3.69473	48.2339			7.57714	1.70933			3.69564	48.5843										9.599	0.092365	0.105517	0.03693	-0.15987	0.039443		3.69291	0.0711007
													9.6	1.25052	0.0224	0.235915	0.272467		3.69882	48.2375			7.58556	1.75377			3.69974	48.5845										9.6	0.091535	0.105353	0.036649	-0.160026	0.039025		3.69701	0.0703067
													9.601	1.25092	0.020874	0.235621	0.273257		3.70292	48.2362			7.59398	1.76253			3.70383	48.5818										9.601	0.090502	0.104769	0.03631	-0.159918	0.038426		3.7011	0.0706329
													9.601	1.25041	0.020134	0.235814	0.2743		3.70701	48.237			7.6024	1.76896			3.70793	48.5839										9.601	0.091853	0.104645	0.036505	-0.159891	0.038005		3.7052	0.0706329
													9.602	1.2509	0.020618	0.235738	0.273474		3.71111	48.2331			7.61081	1.77485			3.71202	48.5825										9.602	0.091313	0.104597	0.037618	-0.159605	0.03785		3.70929	0.0711581
													9.603	1.2503	0.020304	0.234354	0.273212		3.7152	48.2276			7.61923	1.77674			3.71612	48.5776										9.603	0.090324	0.104322	0.037767	-0.159524	0.037928		3.71339	0.0721519
													9.603	1.25083	0.017189	0.233214	0.274304		3.7193	48.2266			7.62765	1.77558			3.72021	48.5782										9.603	0.090612	0.103975	0.037064	-0.159725	0.037852		3.71748	0.0722511
													9.604	1.24977	0.014842	0.23427	0.274123		3.72339	48.2324			7.63607	1.77389			3.72431	48.5807										9.604	0.090738	0.10429	0.036785	-0.159882	0.037793		3.72158	0.0711864
													9.605	1.25044	0.013975	0.234325	0.27222		3.72749	48.236			7.64448	1.76751			3.7284	48.5823										9.605	0.092374	0.103473	0.036071	-0.159776	0.037562		3.72567	0.0705909
													9.605	1.25214	0.013636	0.23535	0.271432		3.73158	48.2368			7.6529	1.77017			3.7325	48.5862										9.605	0.09286	0.102923	0.036545	-0.16006	0.037507		3.72977	0.0707606
													9.606	1.25315	0.011509	0.239293	0.272249		3.73568	48.2384			7.66132	1.77548			3.73659	48.5853										9.606	0.093074	0.10349	0.03654	-0.16057	0.037764		3.73386	0.0705624
													9.607	1.25323	0.008725	0.240542	0.271321		3.73977	48.228			7.66973	1.82818			3.74069	48.5797										9.607	0.091903	0.102827	0.036968	-0.160401	0.037498		3.73796	0.0714415
													9.607	1.25296	0.007629	0.241885	0.270042		3.74387	48.223			7.67815	1.89018			3.74478	48.5736										9.607	0.090226	0.102493	0.036431	-0.160378	0.037443		3.74205	0.0723505
													9.608	1.25354	0.008678	0.244074	0.269137		3.74796	48.2242			7.68657	1.89529			3.74888	48.5695										9.608	0.09075	0.101838	0.037626	-0.160702	0.037316		3.74615	0.072137
													9.609	1.25384	0.010057	0.248149	0.268372		3.75206	48.2279			7.69499	1.89973			3.75297	48.5753										9.609	0.091093	0.101383	0.037669	-0.160763	0.036927		3.75024	0.0714849
													9.609	1.25458	0.009848	0.248926	0.267325		3.75615	48.2324			7.7034	1.90056			3.75707	48.5818										9.609	0.091261	0.1013	0.037878	-0.160829	0.036016		3.75434	0.0702493
													9.61	1.25446	0.010079	0.249515	0.267027		3.76025	48.2316			7.71182	1.93338			3.76116	48.5829										9.61	0.092389	0.100645	0.038212	-0.160746	0.034461		3.75843	0.0694128
													9.611	1.25456	0.011462	0.249816	0.267695		3.76434	48.2299			7.72024	2.00049			3.76526	48.5803										9.611	0.093361	0.100753	0.038365	-0.160876	0.033773		3.76252	0.0703632
													9.611	1.253	0.01095	0.248206	0.268049		3.76844	48.2268			7.72865	2.02659			3.76935	48.5751										9.611	0.094407	0.101222	0.038735	-0.161088	0.033654		3.76662	0.0709876
													9.612	1.2527	0.009044	0.247851	0.267134		3.77253	48.2241			7.73707	2.02462			3.77345	48.5709										9.612	0.094787	0.100891	0.039662	-0.161316	0.033803		3.77071	0.0706898
													9.612	1.25362	0.008961	0.249382	0.266771		3.77663	48.2217			7.74549	2.08227			3.77754	48.573										9.613	0.095552	0.100703	0.03964	-0.161399	0.034404		3.77481	0.0711438
													9.613	1.25289	0.011365	0.250662	0.268229		3.78072	48.2237			7.75391	2.14423			3.78164	48.5809										9.613	0.097176	0.100584	0.040196	-0.161303	0.033946		3.7789	0.0706617
													9.614	1.25316	0.014312	0.253085	0.269828		3.78482	48.2307			7.76232	2.16983			3.78573	48.5853										9.614	0.097098	0.101976	0.039651	-0.16131	0.034091		3.783	0.0701078
													9.614	1.25234	0.015617	0.255954	0.271184		3.78891	48.2305			7.77074	2.23503			3.78983	48.584										9.615	0.096717	0.101845	0.040689	-0.161287	0.034152		3.78709	0.0705625
													9.615	1.25116	0.016352	0.255445	0.271295		3.79301	48.2283			7.77916	2.28955			3.79392	48.5768										9.615	0.097539	0.101371	0.042087	-0.16103	0.033814		3.79119	0.0714273
													9.616	1.24839	0.017881	0.255992	0.271677		3.7971	48.2253			7.78758	2.34741			3.79802	48.5719										9.616	0.097037	0.100709	0.041872	-0.160743	0.033371		3.79528	0.0722086
													9.616	1.24773	0.018163	0.258008	0.272865		3.80119	48.2216			7.79599	2.41309			3.80211	48.5716										9.617	0.097046	0.100304	0.041622	-0.160315	0.033487		3.79938	0.0723221
													9.617	1.24725	0.019599	0.261642	0.273361		3.80529	48.2183			7.80441	2.47688			3.80621	48.5731										9.617	0.09773	0.099318	0.041179	-0.160136	0.033157		3.80347	0.0715842
													9.618	1.24548	0.021196	0.262362	0.272822		3.80938	48.2245			7.81283	2.57093			3.8103	48.5807										9.618	0.097567	0.098203	0.040891	-0.160251	0.032452		3.80757	0.070065
													9.618	1.24541	0.02125	0.260808	0.272837		3.81348	48.2334			7.82125	2.64933			3.8144	48.5849										9.619	0.09721	0.097885	0.040318	-0.160115	0.032629		3.81166	0.0697956
													9.619	1.24599	0.019887	0.262397	0.272266		3.81757	48.2317			7.82966	2.71666			3.81849	48.5829										9.619	0.09697	0.097665	0.039468	-0.160087	0.032796		3.81576	0.0697102
													9.62	1.24561	0.019148	0.263296	0.270256		3.82167	48.2281			7.83808	2.81724			3.82259	48.5756										9.62	0.096469	0.097817	0.039671	-0.160679	0.032359		3.81985	0.0704775
													9.62	1.2447	0.019096	0.26408	0.270025		3.82576	48.2211			7.8465	2.92643			3.82668	48.5703										9.621	0.095539	0.097607	0.039846	-0.161256	0.032425		3.82395	0.0714133
													9.621	1.24266	0.01923	0.265645	0.270557		3.82986	48.2188			7.85492	3.02955			3.83078	48.5762										9.621	0.095247	0.09801	0.039345	-0.161364	0.031687		3.82804	0.0714704
													9.622	1.24256	0.019283	0.269157	0.269917		3.83395	48.2199			7.86333	3.13502			3.83487	48.5808										9.622	0.093713	0.098184	0.038743	-0.161169	0.032548		3.83214	0.0712293
													9.622	1.24242	0.018149	0.269899	0.268017		3.83805	48.2235			7.87175	3.23977			3.83897	48.5819										9.623	0.093037	0.098296	0.038861	-0.161069	0.03269		3.83623	0.0707323
													9.623	1.24248	0.015785	0.272438	0.266916		3.84214	48.2299			7.88017	3.34902			3.84306	48.5827										9.623	0.092537	0.098189	0.03894	-0.160854	0.032118		3.84033	0.0704766
													9.624	1.2436	0.01401	0.271643	0.267085		3.84624	48.2307			7.88858	3.4657			3.84716	48.5815										9.624	0.090341	0.097641	0.038219	-0.160748	0.031986		3.84442	0.0702781
													9.624	1.24321	0.014146	0.270394	0.26652		3.85033	48.2263			7.897	3.58441			3.85125	48.5757										9.625	0.089764	0.09792	0.038128	-0.161042	0.032625		3.84852	0.0711015
													9.625	1.2433	0.013284	0.27156	0.266402		3.85443	48.2186			7.90542	3.69954			3.85534	48.5708										9.625	0.089858	0.099541	0.037724	-0.160871	0.033248		3.85261	0.0715552
													9.626	1.2434	0.012504	0.270675	0.267985		3.85852	48.2157			7.91384	3.80709			3.85944	48.5721										9.626	0.089728	0.100707	0.037145	-0.160952	0.033661		3.85671	0.0712718
													9.626	1.24345	0.010992	0.273464	0.269498		3.86262	48.2155			7.92225	3.90701			3.86353	48.5748										9.627	0.08936	0.100694	0.036739	-0.161065	0.034255		3.8608	0.0706892
													9.627	1.24295	0.008944	0.273242	0.269221		3.86671	48.2183			7.93067	3.99786			3.86763	48.5782										9.627	0.089113	0.101151	0.036589	-0.161186	0.034254		3.8649	0.0698811
													9.628	1.24254	0.006202	0.273194	0.269399		3.87081	48.224			7.93909	4.10164			3.87172	48.5834										9.628	0.089231	0.100611	0.036663	-0.161243	0.034443		3.86899	0.0698239
													9.628	1.24142	0.003432	0.270914	0.270921		3.8749	48.2271			7.9475	4.20099			3.87582	48.5821										9.629	0.089061	0.100154	0.03659	-0.161318	0.034141		3.87309	0.071003
													9.629	1.2425	0.001404	0.270736	0.272206		3.879	48.2215			7.95592	4.26017			3.87991	48.5737										9.629	0.088743	0.100212	0.036533	-0.161332	0.034678		3.87718	0.0720947
													9.63	1.24268	-9.9e-05	0.270438	0.272582		3.88309	48.213			7.96434	4.33087			3.88401	48.5678										9.63	0.088704	0.100136	0.03631	-0.161384	0.034874		3.88128	0.072251
													9.63	1.24336	-0.000328	0.270405	0.272275		3.88719	48.2118			7.97276	4.38984			3.8881	48.5624										9.631	0.087927	0.099876	0.036257	-0.161497	0.034836		3.88537	0.0719108
													9.631	1.24284	-0.000627	0.273146	0.270159		3.89128	48.214			7.98117	4.40999			3.8922	48.5679										9.631	0.086706	0.100249	0.036505	-0.161742	0.034164		3.88947	0.0708459
													9.632	1.24108	-0.000887	0.273013	0.268785		3.89538	48.2214			7.98959	4.4718			3.89629	48.5734										9.632	0.087516	0.10083	0.036248	-0.1621	0.034207		3.89356	0.0699801
													9.632	1.24044	-0.001773	0.271754	0.269021		3.89947	48.2287			7.99801	4.52744			3.90039	48.5763										9.633	0.088681	0.101447	0.036195	-0.162435	0.034075		3.89766	0.0701927
													9.633	1.24058	-0.000293	0.268614	0.26864		3.90357	48.2323			8.00643	4.53236			3.90448	48.5787										9.633	0.08882	0.101464	0.036072	-0.162277	0.034301		3.90175	0.070335
													9.634	1.24022	0.001595	0.268448	0.268384		3.90766	48.2275			8.01484	4.52994			3.90858	48.5731										9.634	0.08941	0.101341	0.035696	-0.162042	0.034737		3.90585	0.0710723
													9.634	1.2396	0.003449	0.267941	0.267433		3.91176	48.2214			8.02326	4.50699			3.91267	48.5692										9.635	0.088683	0.101133	0.034816	-0.162324	0.035372		3.90994	0.0716549
													9.635	1.23857	0.004165	0.266106	0.267881		3.91585	48.2196			8.03168	4.44587			3.91677	48.5701										9.635	0.08854	0.100731	0.033312	-0.16247	0.035455		3.91404	0.0711858
													9.636	1.23855	0.004022	0.266334	0.267303		3.91995	48.2196			8.0401	4.40803			3.92086	48.5738										9.636	0.08887	0.100224	0.032647	-0.162665	0.034926		3.91813	0.07008
													9.636	1.2372	0.004473	0.265851	0.265661		3.92404	48.2272			8.04851	4.3889			3.92496	48.5749										9.637	0.088826	0.100273	0.032533	-0.162429	0.035502		3.92223	0.0694973
													9.637	1.23692	0.003992	0.26301	0.26482		3.92814	48.228			8.05693	4.32319			3.92905	48.5739										9.637	0.089271	0.100335	0.032676	-0.162481	0.035557		3.92632	0.06971
													9.638	1.23642	0.004114	0.260947	0.265398		3.93223	48.2305			8.06535	4.25172			3.93315	48.5685										9.638	0.088033	0.100936	0.033257	-0.16281	0.03593		3.93042	0.0702921
													9.638	1.23343	0.002732	0.262256	0.266581		3.93633	48.2289			8.07376	4.18671			3.93724	48.5628										9.639	0.087393	0.100999	0.032814	-0.162847	0.036837		3.93451	0.0708883
													9.639	1.23255	0.003204	0.260294	0.264582		3.94042	48.2175			8.08218	4.10828			3.94134	48.5628										9.639	0.087471	0.100753	0.032954	-0.162496	0.037546		3.93861	0.070704
													9.64	1.23241	0.003252	0.259029	0.264019		3.94452	48.2137			8.0906	4.02531			3.94543	48.5637										9.64	0.088176	0.100621	0.033014	-0.162383	0.038514		3.9427	0.0699941
													9.64	1.23386	0.002263	0.256738	0.26572		3.94861	48.2163			8.09902	3.94563			3.94953	48.5711										9.641	0.089554	0.10061	0.032687	-0.162544	0.038801		3.9468	0.0688584
													9.641	1.23236	0.001199	0.252653	0.26639		3.95271	48.2252			8.10743	3.84295			3.95362	48.5795										9.641	0.090088	0.100744	0.032259	-0.162247	0.039627		3.95089	0.0687449
													9.642	1.23174	-0.000201	0.248174	0.266072		3.9568	48.2281			8.11585	3.73806			3.95772	48.5789										9.642	0.089306	0.101363	0.032371	-0.162022	0.040662		3.95498	0.0692421
													9.642	1.23174	-0.000726	0.248859	0.26593		3.9609	48.2232			8.12427	3.65142			3.96181	48.5725										9.643	0.089018	0.102368	0.032052	-0.162023	0.042556		3.95908	0.0702346
													9.643	1.2336	-0.001548	0.249456	0.266208		3.96499	48.2172			8.13269	3.5668			3.96591	48.565										9.643	0.087033	0.10314	0.031371	-0.161949	0.043483		3.96317	0.071371
													9.644	1.23308	-0.003203	0.245478	0.2666		3.96909	48.2139			8.1411	3.46726			3.97	48.5636										9.644	0.085589	0.103228	0.031541	-0.161847	0.044142		3.96727	0.0717259
													9.644	1.23135	-0.003844	0.24748	0.266363		3.97318	48.2157			8.14952	3.37164			3.9741	48.5688										9.645	0.084682	0.102138	0.031703	-0.161868	0.045483		3.97136	0.0716834
													9.645	1.23113	-0.002537	0.247658	0.266755		3.97728	48.2199			8.15794	3.29498			3.97819	48.5742										9.645	0.083923	0.101586	0.031281	-0.161998	0.045316		3.97546	0.0709735
													9.646	1.22804	-0.002286	0.246923	0.268307		3.98137	48.2246			8.16635	3.20482			3.98229	48.5756										9.646	0.084234	0.102196	0.031344	-0.161893	0.045425		3.97955	0.0706474
													9.646	1.22677	-0.00283	0.247755	0.269415		3.98547	48.2275			8.17477	3.09839			3.98638	48.5783										9.647	0.08308	0.102031	0.030631	-0.162175	0.045441		3.98365	0.0709026
													9.647	1.2255	-0.002199	0.249374	0.269075		3.98956	48.2241			8.18319	3.00976			3.99048	48.5777										9.647	0.082135	0.10039	0.031463	-0.162361	0.045653		3.98774	0.0717262
													9.648	1.22507	-0.00181	0.247467	0.268649		3.99365	48.2194			8.19161	2.95015			3.99457	48.5716										9.648	0.082225	0.100423	0.0316	-0.162629	0.046057		3.99184	0.0720522
													9.648	1.22528	-0.00152	0.246298	0.268279		3.99775	48.2151			8.20002	2.85869			3.99867	48.5723										9.649	0.082352	0.100247	0.031047	-0.162743	0.046401		3.99593	0.0718963
													9.649	1.22503	-0.002913	0.24768	0.268043		4.00184	48.2105			8.20844	2.78411			4.00276	48.5781										9.649	0.081953	0.100768	0.030919	-0.162854	0.046363		4.00003	0.0717678
													9.65	1.22601	-0.004064	0.247475	0.266962		4.00594	48.2162			8.21686	2.71959			4.00686	48.5802										9.65	0.082147	0.100881	0.031537	-0.163195	0.046416		4.00412	0.0709597
													9.65	1.22716	-0.005522	0.245499	0.266084		4.01003	48.2252			8.22527	2.64855			4.01095	48.5811										9.651	0.08237	0.101167	0.032139	-0.163667	0.046637		4.00822	0.07042
													9.651	1.22853	-0.006605	0.247152	0.26674		4.01413	48.2253			8.23369	2.579			4.01505	48.5792										9.651	0.083009	0.101333	0.032539	-0.163657	0.046973		4.01231	0.0703774
													9.652	1.22842	-0.005657	0.246464	0.267118		4.01822	48.2235			8.24211	2.52366			4.01914	48.5724										9.652	0.083075	0.100478	0.033114	-0.16375	0.046797		4.01641	0.0711723
													9.652	1.22687	-0.004269	0.245901	0.266291		4.02232	48.2207			8.25053	2.46565			4.02324	48.5696										9.653	0.082759	0.101121	0.033112	-0.163867	0.047527		4.0205	0.0717402
													9.653	1.22696	-0.004979	0.244928	0.265762		4.02641	48.2164			8.25894	2.40245			4.02733	48.5684										9.653	0.082676	0.101773	0.033295	-0.164389	0.047095		4.0246	0.0717969
													9.654	1.22636	-0.007495	0.244862	0.265221		4.03051	48.2139			8.26736	2.3471			4.03143	48.5693										9.654	0.082256	0.10193	0.033003	-0.16433	0.047008		4.02869	0.0710582
													9.654	1.22663	-0.008224	0.243485	0.264131		4.0346	48.219			8.27578	2.2875			4.03552	48.5768										9.655	0.082038	0.101827	0.033522	-0.164371	0.048136		4.03279	0.0692718
													9.655	1.22643	-0.007509	0.242368	0.263762		4.0387	48.2243			8.2842	2.27878			4.03962	48.5806										9.655	0.082418	0.10213	0.033711	-0.164138	0.047288		4.03688	0.0689721
													9.656	1.22551	-0.006161	0.241845	0.264874		4.04279	48.2226			8.29261	2.23635			4.04371	48.5779										9.656	0.083007	0.102242	0.033674	-0.16466	0.046874		4.04098	0.0701936
													9.656	1.22754	-0.004775	0.240477	0.266763		4.04689	48.2195			8.30103	2.17565			4.0478	48.5711										9.657	0.082577	0.102214	0.033025	-0.164431	0.046556		4.04507	0.0714271
													9.657	1.22625	-0.005458	0.24125	0.268896		4.05098	48.2131			8.30945	2.15941			4.0519	48.5677										9.657	0.083094	0.103126	0.033066	-0.165244	0.047197		4.04917	0.0715981
													9.658	1.22706	-0.006832	0.240194	0.270896		4.05508	48.2102			8.31786	2.15477			4.05599	48.5708										9.658	0.082852	0.103508	0.032939	-0.164736	0.046029		4.05326	0.0711161
													9.658	1.22617	-0.005628	0.240264	0.271866		4.05917	48.2142			8.32628	2.09798			4.06009	48.5764										9.659	0.08286	0.102693	0.033158	-0.164697	0.045815		4.05736	0.0704769
													9.659	1.22515	-0.006536	0.238187	0.271195		4.06327	48.2192			8.3347	2.04119			4.06418	48.5805										9.659	0.082826	0.101847	0.033579	-0.165008	0.045226		4.06145	0.0693836
													9.66	1.22458	-0.007573	0.23525	0.270021		4.06736	48.2162			8.34312	2.04002			4.06828	48.5804										9.66	0.083149	0.101174	0.034193	-0.164541	0.04495		4.06555	0.0691426
													9.66	1.2242	-0.008398	0.233512	0.271954		4.07146	48.2154			8.35153	2.04307			4.07237	48.5757										9.661	0.083485	0.100771	0.034274	-0.164858	0.045261		4.06964	0.069767
													9.661	1.22489	-0.009711	0.233238	0.27427		4.07555	48.2132			8.35995	2.04006			4.07647	48.57										9.661	0.083751	0.101311	0.033762	-0.16515	0.045096		4.07374	0.0701362
													9.662	1.22427	-0.01086	0.235686	0.273988		4.07965	48.2053			8.36837	1.99244			4.08056	48.5703										9.662	0.08339	0.101454	0.034318	-0.164846	0.045541		4.07783	0.0702638
													9.662	1.22277	-0.011225	0.234899	0.272374		4.08374	48.2048			8.37679	1.92132			4.08466	48.5753										9.663	0.08419	0.100536	0.034371	-0.164609	0.045606		4.08193	0.0701075
													9.663	1.22186	-0.010789	0.235606	0.271178		4.08784	48.2063			8.3852	1.90101			4.08875	48.5821										9.663	0.084639	0.100377	0.034733	-0.164146	0.04522		4.08602	0.0696822
													9.664	1.22051	-0.012384	0.233614	0.270977		4.09193	48.2112			8.39362	1.90934			4.09285	48.5825										9.664	0.085265	0.10068	0.035609	-0.164047	0.044982		4.09012	0.0692986
													9.664	1.21962	-0.01415	0.23151	0.271166		4.09603	48.2184			8.40204	1.91432			4.09694	48.5798										9.665	0.085568	0.100345	0.036294	-0.163935	0.045542		4.09421	0.0686602
													9.665	1.2192	-0.01557	0.232066	0.271084		4.10012	48.2207			8.41046	1.91669			4.10104	48.575										9.665	0.084029	0.100083	0.03723	-0.163714	0.045819		4.09831	0.0692414
													9.666	1.2182	-0.015801	0.231165	0.269862		4.10422	48.2156			8.41887	1.91746			4.10513	48.5646										9.666	0.083782	0.099533	0.037507	-0.163058	0.047152		4.1024	0.0698381
													9.666	1.21832	-0.015895	0.230394	0.268983		4.10831	48.2074			8.42729	1.92098			4.10923	48.5609										9.667	0.08395	0.10026	0.038306	-0.162889	0.047814		4.1065	0.0704761
													9.667	1.2182	-0.017293	0.231347	0.269902		4.11241	48.2062			8.43571	1.91563			4.11332	48.5631										9.667	0.08376	0.101268	0.039307	-0.163008	0.048132		4.11059	0.0704768
													9.668	1.21872	-0.018262	0.232582	0.271645		4.1165	48.2105			8.44412	1.86261			4.11742	48.5682										9.668	0.083862	0.101782	0.041138	-0.163001	0.048172		4.11469	0.0690572
													9.668	1.2191	-0.018269	0.233794	0.271811		4.1206	48.2145			8.45254	1.79828			4.12151	48.5715										9.669	0.083734	0.101875	0.042033	-0.162969	0.048223		4.11878	0.0689721
													9.669	1.22013	-0.017036	0.234184	0.272687		4.12469	48.2181			8.46096	1.78374			4.12561	48.5731										9.669	0.084611	0.102534	0.04267	-0.163334	0.048208		4.12288	0.069043
													9.67	1.22104	-0.01694	0.237653	0.274641		4.12879	48.2191			8.46938	1.78876			4.1297	48.5689										9.67	0.085281	0.102337	0.043967	-0.163572	0.04789		4.12697	0.0693703
													9.67	1.22153	-0.015179	0.241086	0.275473		4.13288	48.214			8.47779	1.79475			4.1338	48.5664										9.671	0.084981	0.101784	0.043806	-0.16343	0.048104		4.13107	0.0702635
													9.671	1.22089	-0.01342	0.241418	0.275879		4.13698	48.2067			8.48621	1.79523			4.13789	48.566										9.671	0.084958	0.102072	0.04391	-0.163348	0.048274		4.13516	0.0707747
													9.672	1.22154	-0.014451	0.239867	0.275007		4.14107	48.2098			8.49463	1.79243			4.14199	48.5647										9.672	0.085302	0.101634	0.043927	-0.163442	0.047989		4.13926	0.0704061
													9.672	1.22141	-0.013605	0.23993	0.275313		4.14517	48.2169			8.50305	1.7919			4.14608	48.5749										9.673	0.08587	0.101577	0.044131	-0.163441	0.047402		4.14335	0.0697386
													9.673	1.22153	-0.01066	0.241126	0.276498		4.14926	48.2216			8.51146	1.79036			4.15018	48.5785										9.673	0.086256	0.102431	0.044521	-0.163526	0.047403		4.14744	0.0698379
													9.674	1.21959	-0.006955	0.242458	0.275527		4.15336	48.2249			8.51988	1.79431			4.15427	48.5744										9.674	0.086157	0.102741	0.044854	-0.163597	0.047349		4.15154	0.0697954
													9.674	1.22005	-0.006242	0.243038	0.274153		4.15745	48.2252			8.5283	1.79045			4.15837	48.5676										9.675	0.085804	0.102243	0.044817	-0.163964	0.047152		4.15563	0.0702782
													9.675	1.21998	-0.006072	0.242994	0.27379		4.16155	48.2208			8.53671	1.78427			4.16246	48.5623										9.675	0.086418	0.101802	0.044869	-0.164506	0.047276		4.15973	0.0709162
													9.676	1.22057	-0.007106	0.24192	0.274734		4.16564	48.2135			8.54513	1.78751			4.16656	48.56										9.676	0.086769	0.101444	0.045082	-0.164303	0.0464		4.16382	0.0705904
													9.676	1.21939	-0.007632	0.239822	0.275149		4.16974	48.2078			8.55355	1.7835			4.17065	48.5618										9.677	0.088056	0.101515	0.045408	-0.164366	0.045897		4.16792	0.0702777
													9.677	1.22053	-0.006695	0.240768	0.27436		4.17383	48.2105			8.56197	1.77568			4.17475	48.5685										9.677	0.088846	0.101469	0.045238	-0.164721	0.045671		4.17201	0.0698382
													9.678	1.22042	-0.007899	0.24025	0.273493		4.17792	48.2173			8.57038	1.77157			4.17884	48.5683										9.678	0.089894	0.102338	0.045942	-0.164696	0.045243		4.17611	0.0696535
													9.678	1.22174	-0.00959	0.238939	0.273473		4.18202	48.2233			8.5788	1.76969			4.18294	48.5677										9.679	0.090303	0.101461	0.045525	-0.164428	0.045412		4.1802	0.0700647
													9.679	1.22429	-0.009875	0.23768	0.273072		4.18611	48.2203			8.58722	1.77186			4.18703	48.567										9.679	0.090271	0.100507	0.045441	-0.164459	0.044977		4.1843	0.0710301
													9.68	1.22373	-0.010732	0.233797	0.27175		4.19021	48.2092			8.59563	1.77196			4.19113	48.5646										9.68	0.09092	0.100353	0.046532	-0.164396	0.045442		4.18839	0.0719244
													9.68	1.22417	-0.012684	0.230782	0.271461		4.1943	48.2087			8.60405	1.77311			4.19522	48.5661										9.681	0.092175	0.101612	0.045712	-0.164494	0.045058		4.19249	0.071258
													9.681	1.22523	-0.014781	0.230411	0.27176		4.1984	48.21			8.61247	1.78117			4.19932	48.5681										9.681	0.092167	0.101134	0.045312	-0.164417	0.044358		4.19658	0.0703064
													9.682	1.22524	-0.014839	0.2326	0.272478		4.20249	48.2162			8.62089	1.77611			4.20341	48.5688										9.682	0.091225	0.100805	0.045004	-0.164561	0.044109		4.20068	0.0698659
													9.682	1.22601	-0.013486	0.232661	0.27232		4.20659	48.223			8.6293	1.76863			4.20751	48.5718										9.683	0.090982	0.100483	0.045624	-0.164534	0.044262		4.20477	0.0693839
													9.683	1.22517	-0.013587	0.231794	0.273094		4.21068	48.2192			8.63772	1.77157			4.2116	48.5729										9.683	0.091084	0.100335	0.044494	-0.164439	0.044214		4.20887	0.0694975
													9.684	1.22471	-0.01453	0.230629	0.274846		4.21478	48.2114			8.64614	1.78089			4.2157	48.5654										9.684	0.091868	0.100954	0.044288	-0.164214	0.044696		4.21296	0.0699795
													9.684	1.22374	-0.016495	0.230542	0.274577		4.21887	48.2064			8.65456	1.79315			4.21979	48.5582										9.685	0.092274	0.101278	0.043719	-0.164392	0.044495		4.21706	0.0699231
													9.685	1.22426	-0.019125	0.230704	0.27452		4.22297	48.2042			8.66297	1.78818			4.22389	48.5571										9.685	0.092036	0.101367	0.043452	-0.164505	0.044613		4.22115	0.0700503
													9.686	1.22437	-0.019854	0.228574	0.274974		4.22706	48.208			8.67139	1.77635			4.22798	48.5631										9.686	0.092516	0.100951	0.043752	-0.164429	0.044415		4.22525	0.0692422
													9.686	1.22269	-0.018386	0.226968	0.27434		4.23116	48.2154			8.67981	1.78152			4.23207	48.5721										9.687	0.092871	0.100405	0.043593	-0.164288	0.044829		4.22934	0.0677654
													9.687	1.22313	-0.017317	0.22615	0.273793		4.23525	48.2215			8.68822	1.78813			4.23617	48.5731										9.687	0.092999	0.100545	0.044023	-0.164142	0.045068		4.23344	0.0677512
													9.688	1.22373	-0.016488	0.227126	0.274266		4.23935	48.2218			8.69664	1.78171			4.24026	48.5678										9.688	0.093897	0.100551	0.044085	-0.163915	0.044817		4.23753	0.0685318
													9.688	1.22286	-0.016637	0.225403	0.275432		4.24344	48.2165			8.70506	1.77365			4.24436	48.5625										9.689	0.094567	0.100348	0.043713	-0.164087	0.045234		4.24163	0.0691003
													9.689	1.22323	-0.017036	0.223526	0.274656		4.24754	48.215			8.71348	1.77191			4.24845	48.5664										9.689	0.09429	0.099813	0.043482	-0.164289	0.044849		4.24572	0.0700077
													9.69	1.2225	-0.017222	0.223083	0.27362		4.25163	48.2134			8.72189	1.77389			4.25255	48.5714										9.69	0.09435	0.099083	0.044024	-0.164379	0.04457		4.24982	0.0704483
													9.69	1.22253	-0.016816	0.223218	0.272548		4.25573	48.2132			8.73031	1.7736			4.25664	48.5726										9.691	0.094732	0.098299	0.044292	-0.164132	0.043979		4.25391	0.069639
													9.691	1.22183	-0.018079	0.222944	0.271674		4.25982	48.2177			8.73873	1.7735			4.26074	48.5749										9.691	0.094496	0.097664	0.04558	-0.163906	0.044475		4.25801	0.069398
													9.692	1.22198	-0.017985	0.221085	0.271252		4.26392	48.2212			8.74715	1.77649			4.26483	48.5759										9.692	0.093757	0.096722	0.04622	-0.164176	0.044069		4.2621	0.0695402
													9.692	1.22304	-0.016483	0.221758	0.272682		4.26801	48.2205			8.75556	1.77428			4.26893	48.5716										9.693	0.093273	0.095698	0.046527	-0.164522	0.044567		4.2662	0.0702207
													9.693	1.22204	-0.016385	0.223317	0.273032		4.27211	48.2165			8.76398	1.75607			4.27302	48.5658										9.693	0.093245	0.095431	0.046566	-0.16437	0.044845		4.27029	0.0711865
													9.694	1.2209	-0.016573	0.224314	0.270746		4.2762	48.2099			8.7724	1.69388			4.27712	48.5613										9.694	0.093707	0.095273	0.046615	-0.164745	0.044376		4.27439	0.071541
													9.694	1.22018	-0.016945	0.22705	0.268374		4.2803	48.2051			8.78082	1.64457			4.28121	48.5631										9.695	0.093571	0.094879	0.046601	-0.164574	0.044107		4.27848	0.0710023
													9.695	1.22018	-0.016441	0.22567	0.267619		4.28439	48.2073			8.78923	1.64355			4.28531	48.5711										9.695	0.093153	0.094755	0.046294	-0.164434	0.044101		4.28258	0.0697951
													9.696	1.22046	-0.014653	0.226053	0.267507		4.28849	48.2132			8.79765	1.64365			4.2894	48.5745										9.696	0.092209	0.095178	0.0465	-0.164656	0.044148		4.28667	0.0689019
													9.696	1.22107	-0.015592	0.22583	0.266532		4.29258	48.2163			8.80607	1.64365			4.2935	48.5731										9.697	0.092103	0.095156	0.046665	-0.164742	0.044464		4.29077	0.0687875
													9.697	1.22095	-0.01625	0.225541	0.265628		4.29668	48.2203			8.81448	1.64944			4.29759	48.5684										9.697	0.092181	0.094497	0.046389	-0.164798	0.044853		4.29486	0.0692279
													9.698	1.22231	-0.016479	0.226797	0.26541		4.30077	48.2152			8.8229	1.65287			4.30169	48.562										9.698	0.091746	0.094364	0.045822	-0.164886	0.045206		4.29896	0.0697525
													9.698	1.22168	-0.013974	0.226146	0.265038		4.30487	48.2099			8.83132	1.652			4.30578	48.558										9.699	0.091888	0.094424	0.045823	-0.165048	0.046164		4.30305	0.0697953
													9.699	1.22271	-0.015193	0.223434	0.265181		4.30896	48.2134			8.83974	1.65514			4.30988	48.5633										9.699	0.092473	0.094053	0.04577	-0.165104	0.045375		4.30715	0.0693132
													9.7	1.22231	-0.017795	0.222835	0.264986		4.31306	48.2168			8.84815	1.66238			4.31397	48.571										9.7	0.093406	0.093579	0.04558	-0.165057	0.044866		4.31124	0.0687592
													9.7	1.22166	-0.017624	0.221106	0.263797		4.31715	48.2221			8.85657	1.66103			4.31807	48.5711										9.701	0.093871	0.093543	0.0457	-0.164739	0.044332		4.31534	0.068319
													9.701	1.22166	-0.019086	0.217662	0.261939		4.32125	48.2227			8.86499	1.65572			4.32216	48.5682										9.701	0.094106	0.093581	0.044853	-0.164672	0.043973		4.31943	0.0682765
													9.702	1.22261	-0.020882	0.21543	0.261425		4.32534	48.22			8.87341	1.66006			4.32626	48.5632										9.702	0.094496	0.093971	0.044367	-0.164653	0.04426		4.32353	0.0691992
													9.702	1.22277	-0.023401	0.2152	0.260272		4.32944	48.2155			8.88182	1.66137			4.33035	48.5564										9.703	0.094243	0.093676	0.044149	-0.164486	0.044707		4.32762	0.0699088
													9.703	1.2228	-0.025148	0.210648	0.258864		4.33353	48.2131			8.89024	1.65992			4.33445	48.5556										9.703	0.093689	0.093584	0.043735	-0.164088	0.044019		4.33172	0.069767
													9.704	1.22293	-0.028884	0.207093	0.25805		4.33763	48.2137			8.89866	1.65987			4.33854	48.561										9.704	0.093634	0.094129	0.043898	-0.16377	0.043928		4.33581	0.0696391
													9.704	1.22391	-0.033096	0.205574	0.257093		4.34172	48.2163			8.90708	1.66089			4.34264	48.5617										9.705	0.09478	0.093743	0.043478	-0.163942	0.043834		4.3399	0.0692137
													9.705	1.22366	-0.034256	0.204957	0.256822		4.34582	48.2222			8.91549	1.65789			4.34673	48.5635										9.705	0.095188	0.093537	0.043927	-0.164036	0.043949		4.344	0.0684043
													9.706	1.22265	-0.036755	0.202832	0.256688		4.34991	48.221			8.92391	1.65654			4.35083	48.568										9.706	0.0958	0.093028	0.043556	-0.16378	0.043909		4.34809	0.0682202
													9.706	1.22308	-0.039691	0.202491	0.255922		4.35401	48.218			8.93233	1.65485			4.35492	48.5604										9.707	0.096617	0.091962	0.042879	-0.163827	0.043264		4.35219	0.069
													9.707	1.22342	-0.043865	0.203686	0.256277		4.3581	48.216			8.94074	1.64896			4.35902	48.5532										9.707	0.096922	0.092109	0.042639	-0.164175	0.043713		4.35628	0.0699658
													9.708	1.22303	-0.043739	0.203712	0.256704		4.3622	48.2109			8.94916	1.65016			4.36311	48.5519										9.708	0.096769	0.092352	0.042787	-0.164469	0.043176		4.36038	0.0703203
													9.708	1.22359	-0.043884	0.203982	0.256547		4.36629	48.2095			8.95758	1.64905			4.36721	48.5556										9.709	0.097148	0.09223	0.04274	-0.164516	0.042565		4.36447	0.0693129
													9.709	1.22347	-0.044665	0.205286	0.256578		4.37038	48.2115			8.966	1.64746			4.3713	48.5646										9.709	0.09798	0.091551	0.043206	-0.164224	0.042409		4.36857	0.0684041
													9.71	1.22386	-0.043918	0.206459	0.255914		4.37448	48.2131			8.97441	1.65055			4.3754	48.5691										9.71	0.098978	0.091146	0.043012	-0.164524	0.042172		4.37266	0.0681772
													9.71	1.22429	-0.043688	0.207403	0.256231		4.37857	48.2153			8.98283	1.65128			4.37949	48.5681										9.711	0.099236	0.091118	0.043126	-0.164915	0.041781		4.37676	0.0682197
													9.711	1.22668	-0.042268	0.209066	0.256702		4.38267	48.2131			8.99125	1.65311			4.38359	48.5593										9.711	0.09864	0.090901	0.042935	-0.16464	0.041377		4.38085	0.0685751
													9.712	1.22559	-0.038787	0.209019	0.258028		4.38676	48.2074			8.99967	1.65137			4.38768	48.5509										9.712	0.098988	0.091818	0.043334	-0.164488	0.041598		4.38495	0.0691422
													9.712	1.22404	-0.039519	0.20865	0.258197		4.39086	48.2038			9.00808	1.64616			4.39178	48.5531										9.713	0.099563	0.091463	0.043566	-0.164605	0.041146		4.38904	0.0693974
													9.713	1.22414	-0.041392	0.210803	0.257552		4.39495	48.2022			9.0165	1.64519			4.39587	48.5617										9.713	0.099253	0.091361	0.043323	-0.164957	0.040772		4.39314	0.0683908
													9.714	1.22348	-0.042296	0.210061	0.25593		4.39905	48.206			9.02492	1.64282			4.39997	48.5676										9.714	0.099063	0.09061	0.043726	-0.165433	0.040486		4.39723	0.0673538
													9.714	1.22289	-0.041674	0.209474	0.254378		4.40314	48.2066			9.03333	1.64157			4.40406	48.5669										9.715	0.099943	0.091172	0.043354	-0.165224	0.040534		4.40133	0.0672831
													9.715	1.22274	-0.043182	0.204616	0.25385		4.40724	48.207			9.04175	1.63959			4.40816	48.5626										9.715	0.100855	0.091021	0.043085	-0.165123	0.040909		4.40542	0.0676517
													9.716	1.22271	-0.046087	0.201618	0.254459		4.41133	48.2034			9.05017	1.63824			4.41225	48.5604										9.716	0.101698	0.091252	0.042513	-0.164804	0.041206		4.40952	0.0681346
													9.716	1.22233	-0.046076	0.202226	0.254798		4.41543	48.1993			9.05859	1.6433			4.41635	48.558										9.717	0.102144	0.090928	0.042993	-0.1645	0.041416		4.41361	0.0685742
													9.717	1.22014	-0.04642	0.205064	0.25349		4.41952	48.198			9.067	1.64828			4.42044	48.5567										9.717	0.101151	0.089912	0.0426	-0.164246	0.041556		4.41771	0.0690146
													9.718	1.22041	-0.044875	0.202493	0.253332		4.42362	48.1979			9.07542	1.64727			4.42453	48.5654										9.718	0.100738	0.08956	0.043082	-0.164045	0.042003		4.4218	0.0683895
													9.718	1.2192	-0.042415	0.200275	0.253737		4.42771	48.2035			9.08384	1.64896			4.42863	48.5731										9.719	0.101111	0.089707	0.04335	-0.164287	0.042181		4.4259	0.0675388
													9.719	1.21894	-0.041551	0.200237	0.253727		4.43181	48.2131			9.09225	1.65113			4.43272	48.574										9.719	0.101057	0.08965	0.042897	-0.164183	0.042256		4.42999	0.0674958
													9.72	1.22097	-0.041908	0.19925	0.253704		4.4359	48.2182			9.10067	1.6505			4.43682	48.5661										9.72	0.101635	0.089555	0.042636	-0.164603	0.042663		4.43409	0.0680913
													9.72	1.22214	-0.042423	0.195992	0.253645		4.44	48.2114			9.10909	1.65417			4.44091	48.5584										9.721	0.102862	0.08908	0.042631	-0.164981	0.043042		4.43818	0.0691989
													9.721	1.22201	-0.041674	0.195827	0.253103		4.44409	48.2028			9.11751	1.65567			4.44501	48.5603										9.721	0.102791	0.0888	0.042677	-0.164762	0.043362		4.44228	0.0697952
													9.722	1.22225	-0.040624	0.195266	0.251098		4.44819	48.2016			9.12592	1.65335			4.4491	48.5613										9.722	0.1024	0.088465	0.042982	-0.164822	0.044007		4.44637	0.0693556
													9.722	1.22274	-0.042279	0.197554	0.25013		4.45228	48.2105			9.13434	1.65036			4.4532	48.5646										9.723	0.102704	0.089676	0.043358	-0.165192	0.044652		4.45047	0.0689152
													9.723	1.22151	-0.043357	0.19708	0.251162		4.45638	48.2167			9.14276	1.64847			4.45729	48.5654										9.723	0.103033	0.090598	0.043699	-0.164579	0.045341		4.45456	0.067907
													9.724	1.22084	-0.041768	0.193586	0.251466		4.46047	48.2181			9.15118	1.65176			4.46139	48.5665										9.724	0.102228	0.090785	0.044625	-0.164377	0.045849		4.45866	0.0674391
													9.724	1.22195	-0.042187	0.192147	0.251054		4.46457	48.2227			9.15959	1.65615			4.46548	48.5619										9.725	0.103351	0.091007	0.043862	-0.164247	0.046136		4.46275	0.0686459
													9.725	1.22149	-0.042517	0.192318	0.250707		4.46866	48.2188			9.16801	1.65929			4.46958	48.5515										9.725	0.104129	0.091255	0.04337	-0.164508	0.046782		4.46685	0.0695816
													9.726	1.22015	-0.043068	0.193037	0.249469		4.47276	48.2093			9.17643	1.66547			4.47367	48.5508										9.726	0.10494	0.091782	0.042854	-0.164813	0.046993		4.47094	0.0698238
													9.726	1.22293	-0.041653	0.19213	0.248713		4.47685	48.2083			9.18484	1.66687			4.47777	48.5559										9.727	0.105373	0.092184	0.042507	-0.164572	0.047532		4.47504	0.069014
													9.727	1.22367	-0.039976	0.191782	0.249285		4.48095	48.2115			9.19326	1.66031			4.48186	48.5627										9.727	0.105456	0.092844	0.042785	-0.164924	0.047774		4.47913	0.0681208
													9.728	1.22479	-0.036872	0.189952	0.250561		4.48504	48.2152			9.20168	1.65109			4.48596	48.5648										9.728	0.104879	0.093247	0.043216	-0.165093	0.048254		4.48323	0.0681061
													9.728	1.22449	-0.037098	0.189035	0.251525		4.48914	48.2145			9.2101	1.64264			4.49005	48.5663										9.729	0.104922	0.093841	0.042551	-0.165346	0.048884		4.48732	0.0681912
													9.729	1.22471	-0.038089	0.18965	0.252139		4.49323	48.2088			9.21851	1.64302			4.49415	48.5646										9.729	0.105494	0.094756	0.042463	-0.165283	0.048466		4.49142	0.0685603
													9.73	1.22536	-0.038539	0.18833	0.253531		4.49733	48.1992			9.22693	1.64751			4.49824	48.5566										9.73	0.104671	0.096454	0.042373	-0.165106	0.048092		4.49551	0.0694124
													9.73	1.22518	-0.03748	0.187731	0.254979		4.50142	48.1923			9.23535	1.65098			4.50234	48.5524										9.731	0.104454	0.097122	0.042484	-0.165252	0.047806		4.49961	0.069866
													9.731	1.22403	-0.035918	0.186646	0.255489		4.50552	48.1942			9.24377	1.65673			4.50643	48.5568										9.731	0.104881	0.097407	0.042445	-0.165401	0.047447		4.5037	0.069994
													9.732	1.22508	-0.036295	0.185098	0.255001		4.50961	48.2004			9.25218	1.65784			4.51053	48.5631										9.732	0.104979	0.098207	0.041822	-0.165465	0.046523		4.5078	0.0691129
													9.732	1.22351	-0.035175	0.188632	0.254145		4.51371	48.2043			9.2606	1.65132			4.51462	48.5642										9.733	0.10505	0.099268	0.042256	-0.165083	0.046307		4.51189	0.0679078
													9.733	1.22318	-0.033451	0.190942	0.254422		4.5178	48.2078			9.26902	1.65012			4.51872	48.5631										9.733	0.104863	0.099366	0.041737	-0.165462	0.046634		4.51599	0.0677942
													9.734	1.22446	-0.033622	0.190264	0.255283		4.5219	48.2082			9.27744	1.65813			4.52281	48.558										9.734	0.104653	0.098588	0.041147	-0.165991	0.046604		4.52008	0.0686307
													9.734	1.22588	-0.032674	0.192269	0.256558		4.52599	48.2047			9.28585	1.66006			4.52691	48.5515										9.735	0.105496	0.098382	0.040995	-0.166032	0.046554		4.52417	0.0695682
													9.735	1.2252	-0.030807	0.19295	0.25765		4.53009	48.2014			9.29427	1.655			4.531	48.5509										9.735	0.105796	0.098557	0.040767	-0.166093	0.046497		4.52827	0.0698095
													9.736	1.22438	-0.031105	0.191499	0.25832		4.53418	48.2025			9.30269	1.64911			4.5351	48.5547										9.736	0.106397	0.098668	0.040389	-0.166059	0.045886		4.53236	0.0696677
													9.736	1.22462	-0.031448	0.193294	0.259374		4.53828	48.2084			9.3111	1.65031			4.53919	48.5556										9.737	0.107487	0.098533	0.039998	-0.166439	0.04663		4.53646	0.0692558
													9.737	1.22358	-0.030105	0.194867	0.259385		4.54237	48.2139			9.31952	1.65214			4.54329	48.5532										9.737	0.108054	0.098025	0.040212	-0.167113	0.046736		4.54055	0.0687454
													9.738	1.22161	-0.029864	0.198248	0.258226		4.54647	48.214			9.32794	1.65046			4.54738	48.5503										9.738	0.107873	0.097661	0.039775	-0.167492	0.046168		4.54465	0.0685604
													9.738	1.22192	-0.029172	0.199659	0.257751		4.55056	48.2102			9.33636	1.65374			4.55148	48.5439										9.739	0.107987	0.097931	0.039413	-0.167427	0.045719		4.54874	0.0688871
													9.739	1.22309	-0.027677	0.200006	0.257892		4.55466	48.2029			9.34477	1.65345			4.55557	48.5382										9.739	0.107695	0.098202	0.039136	-0.167738	0.045695		4.55284	0.069199
													9.74	1.22317	-0.027891	0.199906	0.257231		4.55875	48.1972			9.35319	1.64572			4.55967	48.5405										9.74	0.106546	0.098112	0.039183	-0.167986	0.045851		4.55693	0.0694972
													9.74	1.22233	-0.028271	0.19985	0.256231		4.56284	48.1965			9.36161	1.63853			4.56376	48.5444										9.741	0.105996	0.097158	0.039545	-0.168073	0.045557		4.56103	0.0689301
													9.741	1.22263	-0.026853	0.200494	0.25588		4.56694	48.2024			9.37003	1.63814			4.56786	48.5478										9.741	0.106099	0.096683	0.039832	-0.168079	0.045833		4.56512	0.0680921
													9.742	1.22221	-0.024985	0.200333	0.256508		4.57103	48.2093			9.37844	1.64287			4.57195	48.552										9.742	0.106271	0.096576	0.040036	-0.167512	0.045603		4.56922	0.0677372
													9.742	1.22115	-0.02511	0.199051	0.256213		4.57513	48.2077			9.38686	1.635			4.57605	48.5508										9.743	0.105927	0.09688	0.04017	-0.167417	0.045853		4.57331	0.0681484
													9.743	1.21979	-0.024696	0.197621	0.255111		4.57922	48.2035			9.39528	1.62781			4.58014	48.5445										9.743	0.105545	0.097743	0.040603	-0.16734	0.046032		4.57741	0.0691566
													9.744	1.21925	-0.023558	0.195973	0.254673		4.58332	48.1995			9.40369	1.63475			4.58424	48.5424										9.744	0.104834	0.097657	0.040775	-0.167217	0.046222		4.5815	0.0696533
													9.744	1.21807	-0.022724	0.192802	0.254097		4.58741	48.1971			9.41211	1.64214			4.58833	48.5431										9.745	0.104809	0.09742	0.040847	-0.167221	0.046016		4.5856	0.0694831
													9.745	1.21861	-0.021687	0.19439	0.252555		4.59151	48.197			9.42053	1.64374			4.59243	48.5496										9.745	0.103813	0.096626	0.041241	-0.167421	0.045851		4.58969	0.0686594
													9.746	1.21951	-0.018448	0.195014	0.251096		4.5956	48.2026			9.42895	1.64558			4.59652	48.5542										9.746	0.102683	0.095994	0.041607	-0.167466	0.046418		4.59379	0.0678371
													9.746	1.22016	-0.015305	0.192992	0.251082		4.5997	48.206			9.43736	1.64814			4.60062	48.5529										9.747	0.102503	0.095878	0.041917	-0.16731	0.046227		4.59788	0.0676661
													9.747	1.22138	-0.013495	0.193875	0.251148		4.60379	48.2039			9.44578	1.65171			4.60471	48.5479										9.747	0.102985	0.095937	0.04254	-0.166827	0.046146		4.60198	0.0681632
													9.748	1.22271	-0.012345	0.193411	0.250647		4.60789	48.1959			9.4542	1.65012			4.60881	48.5417										9.748	0.102718	0.095916	0.043164	-0.166914	0.046778		4.60607	0.0686453
													9.748	1.22251	-0.010772	0.194531	0.24986		4.61198	48.1863			9.46261	1.6449			4.6129	48.5435										9.749	0.101625	0.096188	0.043829	-0.166885	0.046855		4.61017	0.0692844
													9.749	1.22327	-0.007497	0.197704	0.248899		4.61608	48.184			9.47103	1.64529			4.61699	48.5441										9.749	0.100644	0.096091	0.044321	-0.166782	0.046531		4.61426	0.0693694
													9.75	1.22423	-0.00622	0.199133	0.248275		4.62017	48.1879			9.47945	1.64857			4.62109	48.547										9.75	0.099388	0.096336	0.044599	-0.166436	0.046608		4.61836	0.0682483
													9.75	1.22573	-0.004739	0.197206	0.247983		4.62427	48.194			9.48787	1.65582			4.62518	48.5537										9.751	0.098453	0.096585	0.045223	-0.166615	0.046505		4.62245	0.0676518
													9.751	1.22631	-0.004017	0.196794	0.247325		4.62836	48.1982			9.49628	1.65973			4.62928	48.5563										9.751	0.098157	0.096739	0.045426	-0.166891	0.046888		4.62655	0.06751
													9.752	1.22716	-0.00526	0.19825	0.246782		4.63246	48.2028			9.5047	1.65886			4.63337	48.547										9.752	0.098474	0.096813	0.045948	-0.166579	0.046725		4.63064	0.0674532
													9.752	1.22757	-0.003467	0.198141	0.245467		4.63655	48.2004			9.51312	1.6561			4.63747	48.5377										9.753	0.098869	0.097302	0.046182	-0.166383	0.045908		4.63474	0.0683903
													9.753	1.2267	-0.003918	0.199352	0.244917		4.64065	48.1918			9.52154	1.65736			4.64156	48.536										9.753	0.098682	0.097923	0.046646	-0.166188	0.044688		4.63883	0.0686596
													9.754	1.22604	-0.004161	0.20109	0.244645		4.64474	48.1876			9.52995	1.65664			4.64566	48.539										9.754	0.098372	0.098051	0.047255	-0.165794	0.044371		4.64293	0.0680347
													9.754	1.22675	-0.003028	0.200162	0.24422		4.64884	48.1884			9.53837	1.65036			4.64975	48.5463										9.755	0.097926	0.097901	0.04685	-0.165534	0.044211		4.64702	0.0670848
													9.755	1.22753	-0.004151	0.200536	0.243625		4.65293	48.1957			9.54679	1.64736			4.65385	48.5489										9.755	0.098332	0.097437	0.046489	-0.165363	0.043182		4.65112	0.0667433
													9.756	1.22782	-0.00113	0.199264	0.24335		4.65703	48.2022			9.55521	1.65431			4.65794	48.5493										9.756	0.098345	0.096725	0.046212	-0.165271	0.043149		4.65521	0.0669854
													9.756	1.22959	0.002287	0.198384	0.243263		4.66112	48.1996			9.56362	1.65664			4.66204	48.5448										9.757	0.097785	0.096066	0.045865	-0.165426	0.043103		4.65931	0.0678928
													9.757	1.23129	0.002283	0.200155	0.242906		4.66522	48.1901			9.57204	1.65099			4.66613	48.5394										9.757	0.097616	0.095648	0.044973	-0.165461	0.043048		4.6634	0.0690006
													9.758	1.2315	0.003594	0.202651	0.243035		4.66931	48.1863			9.58046	1.64751			4.67023	48.5389										9.758	0.096609	0.09605	0.044764	-0.165582	0.042843		4.6675	0.0694968
													9.758	1.23198	0.002019	0.203934	0.243324		4.67341	48.1907			9.58887	1.63848			4.67432	48.5419										9.759	0.096001	0.096987	0.04508	-0.165871	0.0429		4.67159	0.0693553
													9.759	1.23201	0.002359	0.202194	0.243072		4.6775	48.1928			9.59729	1.63191			4.67842	48.5431										9.759	0.096288	0.097513	0.04505	-0.16563	0.043322		4.67569	0.0687019
													9.76	1.23123	0.002687	0.200762	0.241371		4.6816	48.1949			9.60571	1.64041			4.68251	48.5435										9.76	0.096752	0.097257	0.045002	-0.165244	0.042186		4.67978	0.0681348
													9.76	1.23103	0.00147	0.201139	0.240226		4.68569	48.1987			9.61413	1.64794			4.68661	48.5457										9.761	0.097613	0.096401	0.044947	-0.164867	0.042213		4.68388	0.0672971
													9.761	1.23021	0.001971	0.201123	0.23913		4.68979	48.1965			9.62254	1.6477			4.6907	48.5409										9.761	0.098253	0.09584	0.044356	-0.164539	0.04169		4.68797	0.0679493
													9.762	1.23032	0.003032	0.200322	0.239264		4.69388	48.1876			9.63096	1.64876			4.6948	48.537										9.762	0.099249	0.095194	0.045076	-0.164507	0.040497		4.69207	0.0688157
													9.762	1.22984	0.003667	0.198218	0.238221		4.69798	48.1835			9.63938	1.64495			4.69889	48.5374										9.763	0.100424	0.094339	0.045178	-0.164546	0.04096		4.69616	0.0689295
													9.763	1.22907	0.004725	0.197022	0.236893		4.70207	48.1827			9.6478	1.64258			4.70299	48.5406										9.763	0.100963	0.093042	0.04463	-0.16472	0.041134		4.70026	0.0689295
													9.764	1.22897	0.006073	0.195894	0.235942		4.70617	48.1876			9.65621	1.64514			4.70708	48.5432										9.764	0.101407	0.092328	0.044195	-0.164809	0.040772		4.70435	0.0682906
													9.764	1.22977	0.004386	0.194315	0.236124		4.71026	48.1908			9.66463	1.6462			4.71118	48.5438										9.765	0.102015	0.091634	0.044172	-0.164876	0.041273		4.70845	0.0682198
													9.765	1.22939	0.004178	0.194925	0.237475		4.71436	48.1907			9.67305	1.64978			4.71527	48.5477										9.765	0.102051	0.090597	0.044322	-0.164887	0.041958		4.71254	0.0683332
													9.766	1.22965	0.004645	0.193442	0.237837		4.71845	48.1936			9.68146	1.65137			4.71937	48.5425										9.766	0.10133	0.089592	0.044039	-0.16481	0.041399		4.71663	0.0688729
													9.766	1.22937	0.006448	0.192686	0.237412		4.72255	48.1867			9.68988	1.65113			4.72346	48.5337										9.767	0.100471	0.088989	0.044305	-0.164746	0.040833		4.72073	0.0694967
													9.767	1.22906	0.009702	0.192242	0.236335		4.72664	48.182			9.6983	1.65524			4.72756	48.529										9.767	0.09989	0.088855	0.044083	-0.164581	0.041073		4.72482	0.0694689
													9.768	1.22798	0.01154	0.190802	0.235024		4.73074	48.1859			9.70672	1.66127			4.73165	48.5342										9.768	0.098875	0.088586	0.044325	-0.164699	0.041177		4.72892	0.0688009
													9.768	1.22734	0.008567	0.191518	0.233929		4.73483	48.1881			9.71513	1.66547			4.73575	48.5441										9.769	0.097835	0.087762	0.044498	-0.164846	0.040819		4.73301	0.0676666
													9.769	1.22788	0.00906	0.193064	0.233575		4.73893	48.1916			9.72355	1.66876			4.73984	48.5454										9.769	0.096959	0.088397	0.044682	-0.164944	0.040976		4.73711	0.0670984
													9.77	1.22764	0.011104	0.194766	0.232474		4.74302	48.1938			9.73197	1.66499			4.74394	48.5419										9.77	0.095719	0.088964	0.044482	-0.165019	0.040624		4.7412	0.067708
													9.77	1.22717	0.012888	0.193664	0.232001		4.74711	48.1873			9.74038	1.6564			4.74803	48.5365										9.771	0.095355	0.089189	0.044323	-0.164853	0.040697		4.7453	0.0688157
													9.771	1.22681	0.013001	0.191723	0.232678		4.75121	48.1829			9.7488	1.65803			4.75213	48.5349										9.771	0.094861	0.08976	0.044871	-0.164434	0.041345		4.74939	0.0690429
													9.772	1.22687	0.01334	0.192032	0.233134		4.7553	48.181			9.75722	1.65929			4.75622	48.5345										9.772	0.094297	0.089764	0.044686	-0.164146	0.041468		4.75349	0.0689011
													9.772	1.22704	0.012358	0.192506	0.233408		4.7594	48.18			9.76564	1.65408			4.76032	48.5376										9.773	0.094382	0.089699	0.044607	-0.164107	0.041547		4.75758	0.0683899
													9.773	1.22734	0.013442	0.191352	0.235233		4.76349	48.1873			9.77406	1.65934			4.76441	48.5433										9.773	0.09426	0.089864	0.045219	-0.164144	0.041609		4.76168	0.0673393
													9.774	1.22752	0.014781	0.189693	0.235845		4.76759	48.1919			9.78247	1.66426			4.76851	48.5473										9.774	0.09368	0.090753	0.045293	-0.163969	0.041748		4.76577	0.0670273
													9.774	1.2271	0.013496	0.190603	0.23599		4.77168	48.1946			9.79089	1.65741			4.7726	48.5433										9.775	0.092528	0.090771	0.04498	-0.163523	0.042319		4.76987	0.0679647
													9.775	1.22694	0.010845	0.190586	0.235609		4.77578	48.1898			9.79931	1.65451			4.7767	48.5385										9.775	0.09185	0.091375	0.045054	-0.163434	0.043277		4.77396	0.0690847
													9.776	1.22812	0.011351	0.189602	0.234635		4.77987	48.1816			9.80772	1.66455			4.78079	48.5379										9.776	0.090972	0.091119	0.044955	-0.163646	0.043344		4.77806	0.0691992
													9.776	1.22863	0.011421	0.188365	0.235625		4.78397	48.1785			9.81614	1.66697			4.78489	48.5375										9.777	0.090751	0.090093	0.045325	-0.163588	0.042996		4.78215	0.0688864
													9.777	1.22771	0.010644	0.186925	0.23626		4.78806	48.1763			9.82456	1.65644			4.78898	48.5384										9.777	0.090276	0.08981	0.045168	-0.163445	0.043662		4.78625	0.0683051
													9.778	1.22796	0.010758	0.185187	0.236304		4.79216	48.1817			9.83298	1.65021			4.79308	48.5401										9.778	0.090594	0.090201	0.044377	-0.163709	0.044585		4.79034	0.0670698
													9.778	1.22652	0.009045	0.181877	0.235656		4.79625	48.1897			9.84139	1.64992			4.79717	48.5411										9.778	0.091887	0.090605	0.043198	-0.163535	0.044767		4.79444	0.066928
													9.779	1.22663	0.007432	0.181614	0.235439		4.80035	48.1906			9.84981	1.65214			4.80126	48.539										9.779	0.092272	0.091673	0.042892	-0.163288	0.044551		4.79853	0.0677369
													9.78	1.2255	0.007546	0.182277	0.23514		4.80444	48.1808			9.85823	1.65504			4.80536	48.537										9.78	0.092056	0.092328	0.042737	-0.163264	0.044969		4.80263	0.0685605
													9.78	1.22492	0.006484	0.181568	0.234374		4.80854	48.175			9.86665	1.65745			4.80945	48.5387										9.78	0.09112	0.092314	0.041742	-0.16283	0.045712		4.80672	0.0688299
													9.781	1.22419	0.006237	0.181382	0.234552		4.81263	48.1772			9.87506	1.65683			4.81355	48.5446										9.781	0.090608	0.092391	0.041711	-0.1627	0.045601		4.81082	0.0685744
													9.782	1.22334	0.005297	0.18191	0.234923		4.81673	48.1853			9.88348	1.65451			4.81764	48.5477										9.782	0.090804	0.092169	0.041666	-0.162681	0.045253		4.81491	0.0678514
													9.782	1.22133	0.004582	0.180485	0.235253		4.82082	48.1924			9.8919	1.65301			4.82174	48.5502										9.782	0.091646	0.092033	0.041613	-0.162608	0.04514		4.81901	0.0670842
													9.783	1.22039	0.002035	0.17824	0.234491		4.82492	48.194			9.90031	1.65205			4.82583	48.5495										9.783	0.09239	0.09165	0.041415	-0.162754	0.04514		4.8231	0.0668575
													9.784	1.21887	0.00243	0.17715	0.233993		4.82901	48.195			9.90873	1.64925			4.82993	48.5429										9.784	0.092492	0.092027	0.04147	-0.163412	0.045237		4.8272	0.0679492
													9.784	1.21887	0.002157	0.177674	0.233226		4.83311	48.1882			9.91715	1.64616			4.83402	48.5371										9.784	0.092987	0.092406	0.041878	-0.163767	0.044517		4.83129	0.0692701
													9.785	1.21802	0.001479	0.177914	0.23293		4.8372	48.1794			9.92557	1.64847			4.83812	48.5347										9.785	0.093065	0.092674	0.040779	-0.163857	0.044406		4.83539	0.0690854
													9.786	1.21629	0.00064	0.177782	0.233111		4.8413	48.1779			9.93398	1.64688			4.84221	48.5407										9.786	0.092512	0.09263	0.040806	-0.16417	0.04513		4.83948	0.0688869
													9.786	1.21536	-0.000376	0.178914	0.233909		4.84539	48.1848			9.9424	1.63896			4.84631	48.5444										9.786	0.092037	0.092381	0.0403	-0.164166	0.046184		4.84358	0.0681057
													9.787	1.21434	-0.000241	0.179683	0.23407		4.84949	48.1896			9.95082	1.64027			4.8504	48.5432										9.787	0.091327	0.092801	0.039147	-0.164023	0.04629		4.84767	0.0671275
													9.788	1.21335	-0.001071	0.179509	0.234986		4.85358	48.1935			9.95923	1.64857			4.8545	48.5396										9.788	0.090808	0.093101	0.039595	-0.164107	0.046163		4.85177	0.0672544
													9.788	1.21231	-0.001204	0.178838	0.236281		4.85768	48.1951			9.96765	1.6519			4.85859	48.5321										9.788	0.090247	0.093329	0.039762	-0.164363	0.046483		4.85586	0.0683477
													9.789	1.21111	-0.002101	0.180106	0.236384		4.86177	48.1839			9.97607	1.64795			4.86269	48.5295										9.789	0.090056	0.093373	0.039413	-0.164637	0.046442		4.85996	0.0687163
													9.79	1.20925	-0.005047	0.18233	0.235051		4.86587	48.1739			9.98449	1.6478			4.86678	48.5304										9.79	0.089991	0.093416	0.039897	-0.164446	0.046726		4.86405	0.0687875
													9.79	1.20771	-0.008377	0.182598	0.233497		4.86996	48.1737			9.9929	1.65132			4.87088	48.533										9.79	0.090081	0.093732	0.040559	-0.164615	0.046917		4.86815	0.0686882
													9.791	1.20569	-0.009528	0.182142	0.232164		4.87406	48.1781			10.0013	1.65427			4.87497	48.5334										9.791	0.091078	0.092942	0.040019	-0.164882	0.046994		4.87224	0.0679643
													9.792	1.20644	-0.007508	0.181541	0.231093		4.87815	48.1853			10.0097	1.65383			4.87907	48.5342										9.792	0.091317	0.091671	0.039472	-0.164993	0.047813		4.87634	0.0682199
													9.792	1.2073	-0.009507	0.182712	0.23169		4.88225	48.1868			10.0182	1.6912			4.88316	48.5359										9.792	0.090486	0.090998	0.039704	-0.164807	0.047684		4.88043	0.0685743
													9.793	1.2068	-0.011096	0.183549	0.232559		4.88634	48.182			10.0266	1.75465			4.88726	48.5332										9.793	0.089207	0.090686	0.039804	-0.164973	0.047764		4.88453	0.0687024
													9.794	1.20795	-0.011704	0.182562	0.232961		4.89044	48.1778			10.035	1.78147			4.89135	48.5314										9.794	0.087209	0.090674	0.039459	-0.165109	0.048096		4.88862	0.0695111
													9.794	1.20796	-0.013121	0.182515	0.231467		4.89453	48.1745			10.0434	1.78702			4.89545	48.5346										9.794	0.086366	0.090938	0.03961	-0.164924	0.048378		4.89272	0.0690715
													9.795	1.20766	-0.013257	0.182472	0.231061		4.89863	48.173			10.0518	1.78292			4.89954	48.5373										9.795	0.086431	0.091236	0.03927	-0.165008	0.048702		4.89681	0.0676943
													9.796	1.2074	-0.014062	0.18299	0.232856		4.90272	48.1777			10.0602	1.78282			4.90364	48.5376										9.796	0.084835	0.09139	0.03934	-0.165003	0.048468		4.90091	0.0673257
													9.796	1.20746	-0.01528	0.186248	0.234749		4.90682	48.1848			10.0687	1.78635			4.90773	48.5387										9.796	0.083433	0.091213	0.039967	-0.16483	0.048273		4.905	0.0675667
													9.797	1.20764	-0.015136	0.188502	0.235022		4.91091	48.189			10.0771	1.78437			4.91183	48.5353										9.797	0.082559	0.091333	0.040086	-0.164558	0.048802		4.90909	0.0683057
													9.798	1.20734	-0.014752	0.188946	0.234327		4.91501	48.1856			10.0855	1.78741			4.91592	48.5304										9.798	0.081889	0.091751	0.040162	-0.164491	0.048319		4.91319	0.069369
													9.798	1.20759	-0.015132	0.190824	0.233532		4.9191	48.1728			10.0939	1.78818			4.92002	48.5273										9.798	0.081942	0.092251	0.040222	-0.164474	0.047916		4.91728	0.0693269
													9.799	1.2081	-0.014838	0.189571	0.23395		4.9232	48.1711			10.1023	1.79089			4.92411	48.5279										9.799	0.081697	0.092871	0.040356	-0.164338	0.048595		4.92138	0.0691851
													9.8	1.20779	-0.017415	0.188867	0.234859		4.92729	48.1755			10.1107	1.78973			4.92821	48.5358										9.8	0.081452	0.093689	0.040909	-0.164594	0.049092		4.92547	0.0692559
													9.8	1.20741	-0.020061	0.189768	0.234678		4.93139	48.1762			10.1192	1.7822			4.9323	48.5388										9.8	0.081213	0.094539	0.041834	-0.164762	0.048866		4.92957	0.068915
													9.801	1.20684	-0.022306	0.190002	0.234875		4.93548	48.1798			10.1276	1.785			4.9364	48.5427										9.801	0.080919	0.094954	0.0419	-0.164737	0.049191		4.93366	0.0684754
													9.802	1.20671	-0.021369	0.190093	0.235707		4.93957	48.1813			10.136	1.79185			4.94049	48.5391										9.802	0.081438	0.094906	0.041563	-0.164671	0.049327		4.93776	0.0683476
													9.802	1.20611	-0.021573	0.187768	0.235798		4.94367	48.1796			10.1444	1.78789			4.94459	48.5296										9.802	0.08078	0.094361	0.042206	-0.164662	0.050027		4.94185	0.0689997
													9.803	1.20502	-0.023355	0.183029	0.23587		4.94776	48.1741			10.1528	1.77674			4.94868	48.5296										9.803	0.080564	0.094406	0.043099	-0.164921	0.050962		4.94595	0.0695397
													9.804	1.20485	-0.025118	0.180378	0.236194		4.95186	48.1736			10.1613	1.77505			4.95278	48.533										9.804	0.079986	0.095085	0.043275	-0.165269	0.051065		4.95004	0.0697524
													9.804	1.20494	-0.026397	0.179098	0.235581		4.95595	48.1768			10.1697	1.78055			4.95687	48.5364										9.804	0.078839	0.094903	0.043066	-0.165236	0.05098		4.95414	0.0690151
													9.805	1.20535	-0.024931	0.178502	0.235248		4.96005	48.1783			10.1781	1.78355			4.96097	48.5344										9.805	0.078322	0.094453	0.04347	-0.165432	0.051542		4.95823	0.0688017
													9.806	1.20445	-0.024131	0.179133	0.233548		4.96414	48.1817			10.1865	1.78954			4.96506	48.5314										9.806	0.078068	0.094417	0.044189	-0.166015	0.05157		4.96233	0.0686598
													9.806	1.20253	-0.025442	0.180261	0.231756		4.96824	48.1809			10.1949	1.79074			4.96916	48.5286										9.806	0.078101	0.094386	0.044081	-0.166183	0.05172		4.96642	0.0687307
													9.807	1.20137	-0.027036	0.180406	0.2324		4.97233	48.1751			10.2033	1.7864			4.97325	48.524										9.807	0.077717	0.09421	0.043745	-0.166165	0.051555		4.97052	0.0698522
													9.808	1.20226	-0.027914	0.177736	0.233701		4.97643	48.1682			10.2118	1.79156			4.97735	48.5248										9.808	0.077813	0.094479	0.043636	-0.166291	0.050786		4.97461	0.0699231
													9.808	1.20305	-0.025068	0.176478	0.234994		4.98052	48.1639			10.2202	1.79349			4.98144	48.5267										9.808	0.077793	0.094603	0.043636	-0.166442	0.049942		4.97871	0.0692702
													9.809	1.20192	-0.022485	0.17605	0.235733		4.98462	48.1641			10.2286	1.79099			4.98554	48.5272										9.809	0.078059	0.094656	0.043729	-0.166719	0.05004		4.9828	0.0683894
													9.81	1.20138	-0.019847	0.175528	0.235409		4.98871	48.1672			10.237	1.78872			4.98963	48.5292										9.81	0.078084	0.09521	0.043033	-0.166883	0.051278		4.9869	0.0675813
													9.81	1.20132	-0.019007	0.176528	0.234897		4.99281	48.169			10.2454	1.77949			4.99372	48.5251										9.81	0.078752	0.095508	0.042925	-0.166892	0.050959		4.99099	0.0669705
													9.811	1.2006	-0.020824	0.178005	0.235395		4.9969	48.1686			10.2538	1.77683			4.99782	48.5202										9.811	0.07873	0.094856	0.043625	-0.166902	0.050404		4.99509	0.0671548
													9.812	1.20007	-0.022068	0.179182	0.23624		5.001	48.1653			10.2623	1.78364			5.00191	48.5194										9.812	0.078028	0.094868	0.044644	-0.166653	0.049973		4.99918	0.0682053
													9.812	1.19978	-0.020753	0.178853	0.237281		5.00509	48.1637			10.2707	1.78446			5.00601	48.5179										9.812	0.078356	0.095521	0.044747	-0.166959	0.049858		5.00328	0.0685321
													9.813	1.20108	-0.022969	0.181776	0.237437		5.00919	48.1644			10.2791	1.77959			5.0101	48.5236										9.813	0.078777	0.095803	0.044624	-0.167111	0.050693		5.00737	0.0687022
													9.814	1.20156	-0.023656	0.181883	0.238032		5.01328	48.1704			10.2875	1.77664			5.0142	48.5348										9.814	0.079475	0.096269	0.044934	-0.167291	0.05152		5.01147	0.0685177
													9.814	1.20128	-0.023245	0.181627	0.237825		5.01738	48.1799			10.2959	1.77215			5.01829	48.5352										9.814	0.079994	0.096161	0.044894	-0.167652	0.051374		5.01556	0.067964
													9.815	1.20279	-0.022738	0.179672	0.237854		5.02147	48.1813			10.3043	1.76278			5.02239	48.5312										9.815	0.08019	0.095919	0.045169	-0.167726	0.051397		5.01966	0.0677513
													9.816	1.20378	-0.025402	0.180117	0.237537		5.02557	48.1789			10.3128	1.76515			5.02648	48.5271										9.816	0.080617	0.095737	0.045353	-0.167847	0.051742		5.02375	0.0683621
													9.816	1.20379	-0.02566	0.178902	0.237641		5.02966	48.1746			10.3212	1.77152			5.03058	48.5229										9.816	0.080068	0.095506	0.045427	-0.167977	0.051342		5.02785	0.0694396
													9.817	1.20477	-0.026587	0.177621	0.237601		5.03376	48.1711			10.3296	1.76554			5.03467	48.5212										9.817	0.080149	0.095327	0.046219	-0.168108	0.0519		5.03194	0.0694121
													9.818	1.20523	-0.027765	0.176358	0.237598		5.03785	48.1699			10.338	1.76858			5.03877	48.5261										9.818	0.08079	0.094826	0.046095	-0.168197	0.05228		5.03604	0.0690004
													9.818	1.20585	-0.028891	0.174658	0.236797		5.04195	48.1752			10.3464	1.77847			5.04286	48.5288										9.818	0.080715	0.094957	0.046172	-0.16801	0.052362		5.04013	0.0690004
													9.819	1.20704	-0.030353	0.175157	0.235839		5.04604	48.1835			10.3549	1.78118			5.04696	48.5262										9.819	0.080616	0.095011	0.046492	-0.168152	0.052137		5.04423	0.0685318
													9.82	1.20758	-0.029462	0.173138	0.236028		5.05014	48.1871			10.3633	1.77737			5.05105	48.5247										9.82	0.081048	0.094827	0.046765	-0.167939	0.051644		5.04832	0.0679363
													9.82	1.20724	-0.030021	0.170968	0.236612		5.05423	48.1838			10.3717	1.77616			5.05515	48.5176										9.82	0.081209	0.094626	0.047079	-0.167799	0.05181		5.05242	0.0688158
													9.821	1.20654	-0.030584	0.170818	0.236302		5.05833	48.1759			10.3801	1.78248			5.05924	48.5172										9.821	0.081612	0.09473	0.046852	-0.167616	0.051947		5.05651	0.0701075
													9.822	1.20681	-0.028464	0.171171	0.235586		5.06242	48.1738			10.3885	1.78456			5.06334	48.5223										9.822	0.081343	0.094944	0.046664	-0.167584	0.051938		5.06061	0.0698807
													9.822	1.20765	-0.028489	0.171242	0.235495		5.06652	48.174			10.3969	1.78007			5.06743	48.5313										9.822	0.081091	0.096107	0.047175	-0.166965	0.051992		5.0647	0.0684608
													9.823	1.20803	-0.022491	0.169477	0.23564		5.07061	48.1784			10.4054	1.78036			5.07153	48.5348										9.823	0.081459	0.096381	0.046708	-0.166816	0.051915		5.0688	0.067284
													9.824	1.20796	-0.019662	0.166651	0.236696		5.07471	48.1821			10.4138	1.77819			5.07562	48.5349										9.824	0.080793	0.096398	0.046319	-0.166838	0.051846		5.07289	0.0667719
													9.824	1.20802	-0.018858	0.165322	0.237218		5.0788	48.1826			10.4222	1.77432			5.07972	48.5346										9.824	0.07996	0.097333	0.046975	-0.166646	0.052219		5.07699	0.0667865
													9.825	1.20718	-0.021153	0.163565	0.238776		5.0829	48.1781			10.4306	1.77287			5.08381	48.5257										9.825	0.080024	0.09773	0.047455	-0.166896	0.051911		5.08108	0.0679349
													9.826	1.20608	-0.020478	0.161829	0.240472		5.08699	48.1693			10.439	1.77056			5.08791	48.5239										9.826	0.079829	0.097437	0.047237	-0.166689	0.051108		5.08518	0.0687307
													9.826	1.20613	-0.02052	0.160171	0.241614		5.09109	48.1681			10.4474	1.77456			5.092	48.5285										9.826	0.079483	0.097463	0.047551	-0.167233	0.05074		5.08927	0.0688721
													9.827	1.20596	-0.020446	0.158365	0.24208		5.09518	48.1682			10.4558	1.78325			5.0961	48.5311										9.827	0.079225	0.097451	0.047683	-0.167012	0.050239		5.09337	0.0682199
													9.828	1.20538	-0.020825	0.156302	0.242552		5.09928	48.174			10.4643	1.78446			5.10019	48.5328										9.828	0.078334	0.09718	0.04836	-0.167482	0.049724		5.09746	0.0669845
													9.828	1.20516	-0.020376	0.155922	0.242589		5.10337	48.1807			10.4727	1.77717			5.10429	48.5291										9.828	0.077124	0.096549	0.049264	-0.167846	0.049766		5.10155	0.0665875
													9.829	1.20581	-0.018334	0.155514	0.24097		5.10747	48.1788			10.4811	1.77683			5.10838	48.5219										9.829	0.077272	0.096149	0.049363	-0.167791	0.050027		5.10565	0.0671834
													9.83	1.20653	-0.016172	0.154306	0.238787		5.11156	48.1694			10.4895	1.77857			5.11248	48.5173										9.83	0.078244	0.09604	0.04928	-0.167662	0.050218		5.10974	0.0680496
													9.83	1.20635	-0.01835	0.1566	0.237865		5.11566	48.163			10.4979	1.78046			5.11657	48.5145										9.83	0.078404	0.096321	0.049824	-0.167883	0.050181		5.11384	0.0683615
													9.831	1.20584	-0.018708	0.157619	0.23807		5.11975	48.1642			10.5064	1.7793			5.12067	48.5168										9.831	0.077986	0.096817	0.049851	-0.168158	0.050278		5.11793	0.0679213
													9.832	1.20412	-0.018801	0.15615	0.238184		5.12384	48.1663			10.5148	1.77428			5.12476	48.5232										9.832	0.077682	0.09661	0.049996	-0.167672	0.050712		5.12203	0.0667445
													9.832	1.20445	-0.018334	0.155464	0.238395		5.12794	48.1694			10.5232	1.77215			5.12886	48.5273										9.832	0.077959	0.096376	0.049836	-0.168029	0.050552		5.12612	0.0661189
													9.833	1.20599	-0.018364	0.153941	0.237652		5.13203	48.1754			10.5316	1.76978			5.13295	48.5315										9.833	0.078634	0.095861	0.049093	-0.167927	0.05047		5.13022	0.0657926
													9.834	1.20577	-0.016269	0.152277	0.23759		5.13613	48.1782			10.54	1.77389			5.13705	48.5255										9.834	0.078996	0.094996	0.048277	-0.167956	0.050553		5.13431	0.0664448
													9.834	1.20574	-0.014212	0.151046	0.237121		5.14022	48.1718			10.5484	1.77693			5.14114	48.5173										9.834	0.078612	0.094457	0.048372	-0.168165	0.050646		5.13841	0.0679784
													9.835	1.20452	-0.013618	0.149086	0.235951		5.14432	48.1684			10.5569	1.77655			5.14524	48.5166										9.835	0.078605	0.094456	0.049568	-0.167961	0.050771		5.1425	0.0685603
													9.836	1.20394	-0.013787	0.148061	0.235505		5.14841	48.1679			10.5653	1.77761			5.14933	48.5182										9.836	0.079371	0.094692	0.049261	-0.167928	0.050586		5.1466	0.0684468
													9.836	1.20457	-0.011437	0.148635	0.234948		5.15251	48.1691			10.5737	1.78176			5.15343	48.5238										9.836	0.079743	0.094522	0.048724	-0.167643	0.049722		5.15069	0.0677652
													9.837	1.20498	-0.010069	0.148877	0.234089		5.1566	48.1746			10.5821	1.7835			5.15752	48.5267										9.837	0.080553	0.094285	0.048307	-0.167674	0.048608		5.15479	0.0672264
													9.838	1.20524	-0.008347	0.148235	0.233379		5.1607	48.1788			10.5905	1.78118			5.16162	48.5258										9.838	0.081603	0.094639	0.048196	-0.167453	0.048558		5.15888	0.0673254
													9.838	1.2043	-0.009087	0.147134	0.23341		5.16479	48.1768			10.599	1.78519			5.16571	48.5198										9.838	0.082398	0.095767	0.049003	-0.167129	0.048034		5.16298	0.0680498
													9.839	1.20406	-0.010029	0.146158	0.234566		5.16889	48.1711			10.6074	1.78176			5.16981	48.5127										9.839	0.082587	0.096184	0.049803	-0.166651	0.048097		5.16707	0.0686878
													9.84	1.20442	-0.008462	0.145126	0.235105		5.17298	48.1682			10.6158	1.77476			5.1739	48.5117										9.84	0.082044	0.096362	0.049662	-0.16624	0.048159		5.17117	0.0686738
													9.84	1.20525	-0.007393	0.144555	0.234647		5.17708	48.1674			10.6242	1.77872			5.17799	48.5155										9.84	0.082569	0.096893	0.049684	-0.166436	0.04799		5.17526	0.0683477
													9.841	1.20406	-0.008581	0.145531	0.233417		5.18117	48.1694			10.6326	1.80132			5.18209	48.52										9.841	0.083138	0.097213	0.050017	-0.166361	0.047983		5.17936	0.0672403
													9.842	1.20328	-0.008921	0.14588	0.232723		5.18527	48.1705			10.641	1.86391			5.18618	48.5248										9.842	0.083947	0.097081	0.049631	-0.16643	0.048356		5.18345	0.0666014
													9.842	1.20341	-0.01007	0.145253	0.232501		5.18936	48.169			10.6494	1.91108			5.19028	48.5254										9.842	0.08371	0.097082	0.05017	-0.166495	0.048216		5.18755	0.0666014
													9.843	1.20309	-0.010881	0.145352	0.232156		5.19346	48.1747			10.6579	1.90954			5.19437	48.5192										9.843	0.083662	0.097248	0.050538	-0.1665	0.04696		5.19164	0.0674674
													9.844	1.20353	-0.013022	0.145056	0.231546		5.19755	48.1727			10.6663	1.90167			5.19847	48.5143										9.844	0.083158	0.096783	0.050617	-0.166484	0.046437		5.19574	0.0681763
													9.844	1.20343	-0.013127	0.144472	0.230607		5.20165	48.163			10.6747	1.90104			5.20256	48.5141										9.844	0.083397	0.096353	0.050399	-0.166694	0.046438		5.19983	0.0679642
													9.845	1.20444	-0.010699	0.144533	0.230043		5.20574	48.1647			10.6831	1.90447			5.20666	48.5207										9.845	0.083369	0.095643	0.049923	-0.166705	0.047137		5.20393	0.0676229
													9.846	1.20367	-0.009667	0.142958	0.23025		5.20984	48.1732			10.6915	1.90746			5.21075	48.5258										9.846	0.082459	0.094487	0.050083	-0.16671	0.047982		5.20802	0.0665738
													9.846	1.20229	-0.007846	0.139638	0.230946		5.21393	48.1766			10.7	1.91094			5.21485	48.5249										9.846	0.082732	0.093699	0.050216	-0.166949	0.047386		5.21212	0.0659484
													9.847	1.20332	-0.008335	0.136531	0.232051		5.21803	48.1753			10.7084	1.9106			5.21894	48.5213										9.847	0.08337	0.093234	0.050207	-0.166698	0.046054		5.21621	0.0658213
													9.848	1.20424	-0.010348	0.135354	0.233932		5.22212	48.1734			10.7168	1.90071			5.22304	48.5175										9.848	0.082967	0.093065	0.050259	-0.166604	0.045678		5.22031	0.0666011
													9.848	1.2029	-0.010769	0.13527	0.235765		5.22622	48.1667			10.7252	1.89447			5.22713	48.5163										9.848	0.083415	0.093746	0.050184	-0.166724	0.045322		5.2244	0.0674958
													9.849	1.20239	-0.009129	0.134541	0.236569		5.23031	48.1628			10.7336	1.95092			5.23123	48.5179										9.849	0.083262	0.093998	0.050118	-0.166834	0.045603		5.2285	0.0678361
													9.85	1.202	-0.008193	0.13356	0.237356		5.23441	48.1608			10.742	2.01622			5.23532	48.5225										9.85	0.083853	0.094821	0.050479	-0.166918	0.045692		5.23259	0.0676661
													9.85	1.2017	-0.009446	0.134558	0.238573		5.2385	48.1619			10.7505	2.0308			5.23942	48.523										9.85	0.084007	0.094952	0.050181	-0.167257	0.04492		5.23669	0.0669846
													9.851	1.20166	-0.009359	0.135202	0.24011		5.2426	48.1698			10.7589	2.03384			5.24351	48.5184										9.851	0.084129	0.094887	0.049404	-0.167071	0.044443		5.24078	0.0668712
													9.852	1.20123	-0.007437	0.136838	0.241695		5.24669	48.1718			10.7673	2.03747			5.24761	48.515										9.852	0.083001	0.094736	0.049049	-0.167028	0.043604		5.24488	0.0667861
													9.852	1.20087	-0.007092	0.136298	0.243075		5.25079	48.1641			10.7757	2.04632			5.2517	48.5166										9.852	0.083521	0.094107	0.048565	-0.167196	0.043122		5.24897	0.0672823
													9.853	1.20058	-0.007828	0.133958	0.244186		5.25488	48.1561			10.7841	2.10846			5.2558	48.5145										9.853	0.083532	0.093935	0.048067	-0.1676	0.042746		5.25307	0.0680776
													9.854	1.20053	-0.007995	0.13636	0.244687		5.25898	48.1539			10.7926	2.16801			5.25989	48.513										9.854	0.083312	0.093884	0.048108	-0.167987	0.042085		5.25716	0.0679066
													9.854	1.20079	-0.007033	0.136619	0.245228		5.26307	48.1595			10.801	2.17031			5.26399	48.5177										9.854	0.083339	0.093925	0.04836	-0.168408	0.041542		5.26126	0.0666732
													9.855	1.201	-0.008201	0.13451	0.24546		5.26717	48.1677			10.8094	2.16906			5.26808	48.5194										9.855	0.082547	0.093891	0.048544	-0.168409	0.040757		5.26535	0.0658774
													9.856	1.20049	-0.010257	0.132986	0.246351		5.27126	48.1726			10.8178	2.20633			5.27218	48.5204										9.856	0.082852	0.092972	0.048508	-0.168867	0.040639		5.26945	0.0657357
													9.856	1.19973	-0.0152	0.133267	0.246692		5.27536	48.1698			10.8262	2.26568			5.27627	48.5141										9.856	0.083626	0.092181	0.048602	-0.169005	0.0402		5.27354	0.0660477
													9.857	1.19996	-0.018336	0.134826	0.247085		5.27945	48.1599			10.8346	2.28911			5.28037	48.5065										9.857	0.084542	0.091999	0.049022	-0.1692	0.039805		5.27764	0.0670557
													9.858	1.20009	-0.017614	0.135395	0.24792		5.28355	48.1548			10.843	2.29452			5.28446	48.5078										9.858	0.084619	0.091424	0.048867	-0.169227	0.038978		5.28173	0.0671407
													9.858	1.19896	-0.014941	0.137531	0.248307		5.28764	48.1562			10.8515	2.35431			5.28856	48.509										9.858	0.08436	0.091174	0.048788	-0.169087	0.03843		5.28583	0.066502
													9.859	1.1984	-0.016167	0.13753	0.248461		5.29174	48.158			10.8599	2.41873			5.29265	48.5151										9.859	0.084358	0.091751	0.048868	-0.16914	0.038596		5.28992	0.065437
													9.86	1.19745	-0.016128	0.140346	0.248536		5.29583	48.1621			10.8683	2.41607			5.29675	48.5205										9.86	0.084435	0.092527	0.048957	-0.16876	0.038947		5.29401	0.0650401
													9.86	1.19658	-0.016353	0.142778	0.249676		5.29993	48.1674			10.8767	2.42328			5.30084	48.5199										9.86	0.084396	0.093036	0.049078	-0.168539	0.039224		5.29811	0.0659913
													9.861	1.19722	-0.015266	0.143525	0.250603		5.30402	48.1689			10.8851	2.48872			5.30494	48.5173										9.861	0.08475	0.093673	0.048899	-0.168497	0.039746		5.3022	0.0670405
													9.862	1.19786	-0.015937	0.145045	0.250374		5.30812	48.1635			10.8935	2.54415			5.30903	48.518										9.862	0.085536	0.094926	0.048064	-0.168491	0.039115		5.3063	0.0672969
													9.862	1.19785	-0.018419	0.144851	0.250604		5.31221	48.1597			10.902	2.54964			5.31313	48.5202										9.862	0.086365	0.095818	0.046988	-0.168338	0.038397		5.31039	0.0669986
													9.863	1.19676	-0.020527	0.143168	0.2518		5.3163	48.1635			10.9104	2.56365			5.31722	48.5192										9.863	0.085403	0.095848	0.046939	-0.168145	0.038148		5.31449	0.0666725
													9.864	1.19615	-0.018117	0.140682	0.252751		5.3204	48.1678			10.9188	2.6208			5.32132	48.5192										9.864	0.084613	0.095331	0.046433	-0.167926	0.038251		5.31858	0.0659341
													9.864	1.19555	-0.015033	0.141562	0.253043		5.32449	48.1685			10.9272	2.65935			5.32541	48.5195										9.864	0.084499	0.094388	0.046494	-0.167932	0.037899		5.32268	0.0655655
													9.865	1.19587	-0.014114	0.142582	0.253776		5.32859	48.1706			10.9356	2.65444			5.32951	48.5202										9.865	0.084495	0.093808	0.046553	-0.168324	0.036692		5.32677	0.0651252
													9.866	1.19584	-0.016594	0.143322	0.2532		5.33268	48.1733			10.9441	2.66038			5.3336	48.516										9.866	0.084238	0.093741	0.046391	-0.16832	0.036281		5.33087	0.0653243
													9.866	1.19521	-0.014897	0.145259	0.253518		5.33678	48.1677			10.9525	2.7118			5.3377	48.5066										9.866	0.08407	0.093951	0.046383	-0.16813	0.035856		5.33496	0.0662317
													9.867	1.19553	-0.016528	0.146701	0.253493		5.34087	48.1589			10.9609	2.76749			5.34179	48.501										9.867	0.084275	0.094404	0.046744	-0.168053	0.036252		5.33906	0.0666582
													9.868	1.19497	-0.01493	0.147714	0.254566		5.34497	48.1557			10.9693	2.78608			5.34589	48.5054										9.868	0.084315	0.094768	0.046609	-0.168221	0.036242		5.34315	0.0669694
													9.868	1.19452	-0.012698	0.149509	0.255444		5.34906	48.1621			10.9777	2.797			5.34998	48.5123										9.868	0.084315	0.094826	0.045395	-0.168597	0.036027		5.34725	0.0656934
													9.869	1.19408	-0.010592	0.150315	0.256996		5.35316	48.1694			10.9861	2.8026			5.35408	48.5159										9.869	0.083744	0.094857	0.044889	-0.168684	0.035152		5.35134	0.0648983
													9.87	1.193	-0.011384	0.151237	0.258357		5.35725	48.1724			10.9946	2.79289			5.35817	48.5181										9.87	0.083121	0.094441	0.04489	-0.168476	0.035083		5.35544	0.0658482
													9.87	1.192	-0.009694	0.153877	0.259105		5.36135	48.1709			11.003	2.78957			5.36227	48.5129										9.87	0.082736	0.093853	0.045565	-0.168315	0.034898		5.35953	0.0662181
													9.871	1.1925	-0.008238	0.156414	0.259801		5.36544	48.1626			11.0114	2.82021			5.36636	48.5064										9.871	0.081975	0.094046	0.046382	-0.16778	0.034213		5.36363	0.066176
													9.872	1.19283	-0.007518	0.15753	0.2604		5.36954	48.1583			11.0198	2.88442			5.37045	48.5056										9.872	0.081334	0.093728	0.045806	-0.167784	0.034888		5.36772	0.0667998
													9.872	1.1925	-0.006755	0.157034	0.260005		5.37363	48.1548			11.0282	2.91993			5.37455	48.5107										9.872	0.080534	0.092816	0.044519	-0.16807	0.035213		5.37182	0.067027
													9.873	1.19196	-0.005287	0.159869	0.259952		5.37773	48.1567			11.0366	2.91087			5.37864	48.5181										9.873	0.081079	0.092917	0.044156	-0.168521	0.035524		5.37591	0.0659778
													9.874	1.19112	-0.00697	0.161219	0.260391		5.38182	48.1687			11.0451	2.91101			5.38274	48.518										9.874	0.08116	0.092572	0.043811	-0.168588	0.0354		5.38001	0.0652246
													9.874	1.19126	-0.005436	0.161237	0.261499		5.38592	48.1728			11.0535	2.91657			5.38683	48.5111										9.874	0.080881	0.092147	0.044083	-0.16844	0.034916		5.3841	0.064813
													9.875	1.19095	-0.00846	0.16331	0.262643		5.39001	48.1716			11.0619	2.91425			5.39093	48.5076										9.875	0.081302	0.092789	0.044169	-0.168224	0.034445		5.3882	0.0652383
													9.876	1.18919	-0.009438	0.165653	0.261895		5.39411	48.1709			11.0703	2.91415			5.39502	48.5081										9.876	0.082872	0.092876	0.043423	-0.168186	0.034131		5.39229	0.0659058
													9.876	1.18955	-0.009797	0.166643	0.262188		5.3982	48.1647			11.0787	2.91608			5.39912	48.5063										9.876	0.083486	0.092557	0.042961	-0.168342	0.034329		5.39639	0.0660477
													9.877	1.18941	-0.007916	0.168085	0.263041		5.4023	48.1586			11.0871	2.91758			5.40321	48.5097										9.877	0.083614	0.092848	0.042151	-0.168522	0.034464		5.40048	0.0660194
													9.878	1.18946	-0.00721	0.168371	0.263296		5.40639	48.1642			11.0956	2.90425			5.40731	48.5143										9.878	0.084152	0.094048	0.041685	-0.168425	0.03437		5.40458	0.0651106
													9.878	1.18975	-0.006534	0.168302	0.263756		5.41049	48.1729			11.104	2.83663			5.4114	48.5161										9.878	0.084996	0.09526	0.041322	-0.16835	0.034285		5.40867	0.064586
													9.879	1.18971	-0.009412	0.169792	0.263668		5.41458	48.1764			11.1124	2.78497			5.4155	48.5164										9.879	0.08588	0.095804	0.040682	-0.168583	0.033919		5.41277	0.064756
													9.88	1.18993	-0.012228	0.170677	0.264252		5.41868	48.171			11.1208	2.78058			5.41959	48.5098										9.88	0.085584	0.096312	0.040157	-0.168831	0.033546		5.41686	0.0656372
													9.88	1.18854	-0.01115	0.172366	0.264657		5.42277	48.1612			11.1292	2.7758			5.42369	48.503										9.88	0.08383	0.096779	0.039399	-0.168581	0.033509		5.42096	0.0669841
													9.881	1.18681	-0.009993	0.173768	0.263764		5.42687	48.157			11.1377	2.77488			5.42778	48.5038										9.881	0.083223	0.096551	0.039284	-0.168796	0.033554		5.42505	0.0670269
													9.882	1.18653	-0.010001	0.17364	0.262784		5.43096	48.1573			11.1461	2.77584			5.43188	48.5141										9.882	0.082675	0.095948	0.03886	-0.169222	0.033616		5.42915	0.0659636
													9.882	1.1866	-0.008925	0.172968	0.262201		5.43506	48.1652			11.1545	2.77816			5.43597	48.5193										9.882	0.08184	0.095288	0.038478	-0.169368	0.033253		5.43324	0.0652103
													9.883	1.18654	-0.008602	0.174587	0.261101		5.43915	48.1695			11.1629	2.78763			5.44007	48.5191										9.883	0.081068	0.09507	0.037679	-0.169432	0.032975		5.43734	0.0648129
													9.884	1.18632	-0.007231	0.17437	0.259829		5.44325	48.1697			11.1713	2.79236			5.44416	48.512										9.884	0.080577	0.095335	0.037149	-0.169093	0.032706		5.44143	0.0650256
													9.884	1.18524	-0.005472	0.175715	0.258303		5.44734	48.1697			11.1797	2.75658			5.44826	48.5017										9.884	0.080382	0.095344	0.03731	-0.168678	0.032284		5.44553	0.0661473
													9.885	1.18428	-0.006118	0.176131	0.257083		5.45144	48.1656			11.1882	2.68521			5.45235	48.5001										9.885	0.081062	0.095299	0.037649	-0.168768	0.032321		5.44962	0.0667994
													9.886	1.18469	-0.002835	0.176085	0.256556		5.45553	48.1601			11.1966	2.65517			5.45645	48.5064										9.886	0.081097	0.095338	0.037917	-0.16908	0.032009		5.45372	0.0668143
													9.886	1.18593	0.000199	0.177218	0.255187		5.45963	48.1597			11.205	2.6626			5.46054	48.5144										9.886	0.081214	0.095662	0.038421	-0.169041	0.03167		5.45781	0.0660615
													9.887	1.18648	-0.00025	0.17627	0.254097		5.46372	48.1672			11.2134	2.66318			5.46464	48.5203										9.887	0.081499	0.096209	0.037811	-0.168698	0.031779		5.46191	0.0653101
													9.888	1.18639	0.003355	0.175094	0.254242		5.46782	48.171			11.2218	2.65782			5.46873	48.5229										9.888	0.081675	0.096843	0.037117	-0.168505	0.032011		5.466	0.0649831
													9.888	1.18602	0.003108	0.177218	0.253457		5.47191	48.1719			11.2302	2.65488			5.47283	48.5126										9.888	0.082134	0.097374	0.036876	-0.168354	0.032404		5.4701	0.0650975
													9.889	1.18699	0.004745	0.178645	0.252985		5.47601	48.1697			11.2387	2.65676			5.47692	48.5034										9.889	0.081601	0.09771	0.036976	-0.168225	0.032467		5.47419	0.0660616
													9.89	1.18779	0.004102	0.178339	0.252429		5.4801	48.1651			11.2471	2.63475			5.48102	48.5015										9.89	0.080256	0.09794	0.036636	-0.168545	0.03258		5.47828	0.0661895
													9.89	1.18753	0.004561	0.17901	0.253067		5.4842	48.1624			11.2555	2.57136			5.48511	48.5055										9.89	0.080241	0.098069	0.035469	-0.168648	0.033003		5.48238	0.0657358
													9.891	1.18774	0.002552	0.181808	0.252901		5.48829	48.1643			11.2639	2.52928			5.48921	48.5152										9.891	0.081456	0.098373	0.035072	-0.168537	0.033278		5.48647	0.0653948
													9.892	1.18823	-0.000688	0.182893	0.25271		5.49239	48.1719			11.2723	2.53438			5.4933	48.5164										9.892	0.08192	0.098489	0.034661	-0.168752	0.033201		5.49057	0.0645999
													9.892	1.18837	0.001787	0.183858	0.251851		5.49648	48.1708			11.2807	2.5382			5.4974	48.5129										9.892	0.081827	0.098513	0.035043	-0.16873	0.033231		5.49466	0.0646991
													9.893	1.18992	0.002345	0.184342	0.251174		5.50058	48.1695			11.2892	2.53559			5.50149	48.5074										9.893	0.082119	0.098512	0.035034	-0.168577	0.033937		5.49876	0.065253
													9.894	1.18988	0.003328	0.184192	0.250243		5.50467	48.1676			11.2976	2.53241			5.50559	48.5										9.894	0.082426	0.09826	0.034827	-0.168689	0.034608		5.50285	0.0657917
													9.894	1.18961	0.000581	0.184563	0.248997		5.50876	48.1607			11.306	2.53043			5.50968	48.5012										9.894	0.082748	0.097977	0.03398	-0.168612	0.034576		5.50695	0.0661754
													9.895	1.19038	0.001202	0.183646	0.248996		5.51286	48.1584			11.3144	2.52796			5.51378	48.5065										9.895	0.082648	0.097757	0.033914	-0.168764	0.034585		5.51104	0.066345
													9.896	1.19123	0.002194	0.183811	0.249418		5.51695	48.1584			11.3228	2.52086			5.51787	48.5153										9.896	0.082258	0.097632	0.033735	-0.168984	0.03507		5.51514	0.0648563
													9.896	1.19147	0.004008	0.18385	0.247908		5.52105	48.1608			11.3313	2.46078			5.52197	48.5223										9.896	0.082985	0.098196	0.033073	-0.169007	0.035325		5.51923	0.0634075
													9.897	1.1923	0.00186	0.183461	0.246899		5.52514	48.1621			11.3397	2.40912			5.52606	48.5216										9.897	0.084263	0.098864	0.033725	-0.169207	0.035187		5.52333	0.0640898
													9.898	1.19375	-0.000958	0.18176	0.246965		5.52924	48.1621			11.3481	2.41144			5.53016	48.5134										9.898	0.084338	0.100061	0.034039	-0.169439	0.035004		5.52742	0.0651531
													9.898	1.19466	-0.000813	0.178936	0.246449		5.53333	48.1569			11.3565	2.41255			5.53425	48.5066										9.898	0.085144	0.100414	0.03434	-0.169357	0.035241		5.53152	0.0660335
													9.899	1.19474	-0.001076	0.178272	0.246681		5.53743	48.1503			11.3649	2.41704			5.53835	48.5055										9.899	0.086473	0.101023	0.03422	-0.169058	0.035855		5.53561	0.0659343
													9.9	1.19435	-0.002094	0.177933	0.246324		5.54152	48.1538			11.3733	2.4154			5.54244	48.5064										9.9	0.086231	0.100882	0.033752	-0.169136	0.036557		5.53971	0.0654373
													9.9	1.19377	-0.001193	0.177818	0.245579		5.54562	48.1637			11.3818	2.41105			5.54654	48.5133										9.9	0.085764	0.101048	0.033297	-0.169624	0.036168		5.5438	0.0644999
													9.901	1.19415	-0.003972	0.177683	0.245173		5.54971	48.169			11.3902	2.41433			5.55063	48.5142										9.901	0.085603	0.101333	0.032993	-0.169513	0.035774		5.5479	0.063791
													9.902	1.19569	-0.005735	0.176976	0.245791		5.55381	48.1701			11.3986	2.41757			5.55473	48.5093										9.902	0.08567	0.101608	0.033185	-0.169389	0.036283		5.55199	0.0636914
													9.902	1.19705	-0.005524	0.176786	0.245001		5.5579	48.1694			11.407	2.41665			5.55882	48.5088										9.902	0.086206	0.101805	0.033316	-0.169038	0.036533		5.55609	0.0640317
													9.903	1.19813	-0.005406	0.17695	0.244276		5.562	48.1626			11.4154	2.40859			5.56291	48.5067										9.903	0.087153	0.102004	0.033224	-0.16935	0.036639		5.56018	0.0642165
													9.903	1.1994	-0.006765	0.175016	0.244124		5.56609	48.1567			11.4238	2.39555			5.56701	48.5024										9.904	0.087325	0.103262	0.033142	-0.169842	0.037433		5.56428	0.0643869
													9.904	1.20019	-0.009359	0.172808	0.244036		5.57019	48.1539			11.4323	2.39173			5.5711	48.5076										9.904	0.087475	0.103491	0.032788	-0.170252	0.037977		5.56837	0.0644294
													9.905	1.20035	-0.011647	0.172459	0.243493		5.57428	48.1541			11.4407	2.36222			5.5752	48.515										9.905	0.087771	0.102624	0.032428	-0.170445	0.037738		5.57247	0.0634923
													9.905	1.20119	-0.012915	0.173064	0.242285		5.57838	48.1576			11.4491	2.29973			5.57929	48.5153										9.906	0.088733	0.102862	0.032392	-0.170269	0.0365		5.57656	0.0622872
													9.906	1.20234	-0.014292	0.170771	0.242667		5.58247	48.1615			11.4575	2.26767			5.58339	48.5067										9.906	0.087747	0.103053	0.032436	-0.169866	0.035822		5.58066	0.062144
													9.907	1.20411	-0.012084	0.167736	0.242556		5.58657	48.1617			11.4659	2.26796			5.58748	48.5015										9.907	0.0876	0.102899	0.032496	-0.169067	0.036122		5.58475	0.0636068
													9.907	1.20483	-0.013352	0.166554	0.241536		5.59066	48.1565			11.4743	2.27211			5.59158	48.5062										9.908	0.087794	0.103043	0.032145	-0.169869	0.03677		5.58885	0.0648261
													9.908	1.20433	-0.013176	0.164394	0.240236		5.59476	48.1514			11.4828	2.26893			5.59567	48.5066										9.908	0.087315	0.102266	0.031876	-0.169684	0.036925		5.59294	0.0646849
													9.909	1.20566	-0.011136	0.163299	0.240259		5.59885	48.1524			11.4912	2.26767			5.59977	48.508										9.909	0.085598	0.101089	0.031616	-0.170148	0.036942		5.59704	0.0640603
													9.909	1.20649	-0.013239	0.162533	0.240424		5.60295	48.1586			11.4996	2.27361			5.60386	48.5163										9.91	0.084754	0.100972	0.031208	-0.169931	0.037062		5.60113	0.0639469
													9.91	1.20595	-0.012789	0.16073	0.240441		5.60704	48.1646			11.508	2.27318			5.60796	48.5171										9.91	0.084755	0.100529	0.031243	-0.169649	0.037083		5.60523	0.0633648
													9.911	1.20572	-0.013517	0.16125	0.240602		5.61114	48.1638			11.5164	2.27183			5.61205	48.5075										9.911	0.08397	0.100243	0.030942	-0.169379	0.037302		5.60932	0.0633081
													9.911	1.20573	-0.015875	0.163654	0.240465		5.61523	48.1558			11.5249	2.27057			5.61615	48.5026										9.912	0.083013	0.099878	0.030615	-0.169633	0.037114		5.61342	0.064841
													9.912	1.20547	-0.017886	0.164758	0.240031		5.61933	48.1537			11.5333	2.26618			5.62024	48.5027										9.912	0.082301	0.099526	0.03072	-0.16957	0.03681		5.61751	0.0655081
													9.913	1.20479	-0.016256	0.164587	0.238914		5.62342	48.1522			11.5417	2.26555			5.62434	48.5075										9.913	0.081154	0.099182	0.030944	-0.169498	0.037038		5.62161	0.065182
													9.913	1.20446	-0.016365	0.164989	0.237768		5.62752	48.1483			11.5501	2.26236			5.62843	48.5141										9.914	0.082268	0.09895	0.031324	-0.169553	0.03755		5.6257	0.0644577
													9.914	1.20416	-0.017185	0.164286	0.237442		5.63161	48.1517			11.5585	2.26333			5.63253	48.5155										9.914	0.083117	0.099703	0.031384	-0.169768	0.037695		5.6298	0.0638481
													9.915	1.2036	-0.015084	0.164792	0.236969		5.63571	48.1579			11.5669	2.27187			5.63662	48.5139										9.915	0.08372	0.100049	0.031494	-0.169068	0.038049		5.63389	0.0633507
													9.915	1.20378	-0.01728	0.166282	0.236243		5.6398	48.1624			11.5754	2.27356			5.64072	48.5053										9.916	0.083852	0.100509	0.031903	-0.169157	0.038569		5.63799	0.0633652
													9.916	1.20433	-0.020307	0.166784	0.235809		5.6439	48.1569			11.5838	2.26907			5.64481	48.4972										9.916	0.083488	0.100358	0.032169	-0.16918	0.038383		5.64208	0.0640032
													9.917	1.20473	-0.023111	0.166379	0.236054		5.64799	48.1512			11.5922	2.26314			5.64891	48.4966										9.917	0.084019	0.099961	0.032094	-0.169128	0.038439		5.64618	0.0645289
													9.917	1.20512	-0.022962	0.164219	0.235685		5.65209	48.1548			11.6006	2.26405			5.653	48.4973										9.918	0.084478	0.099919	0.032123	-0.169376	0.038435		5.65027	0.0647127
													9.918	1.20577	-0.022147	0.162418	0.235344		5.65618	48.1553			11.609	2.26313			5.6571	48.5015										9.918	0.083999	0.099726	0.032805	-0.16925	0.038735		5.65437	0.0639613
													9.919	1.20579	-0.026731	0.162163	0.236055		5.66028	48.1601			11.6174	2.2626			5.66119	48.5086										9.919	0.08336	0.099544	0.033455	-0.168914	0.039603		5.65846	0.0636487
													9.919	1.20487	-0.030308	0.162563	0.236699		5.66437	48.1644			11.6259	2.26371			5.66529	48.5122										9.92	0.083095	0.099417	0.033423	-0.168793	0.0403		5.66256	0.0636345
													9.92	1.20544	-0.028488	0.163352	0.23731		5.66847	48.1623			11.6343	2.26753			5.66938	48.51										9.92	0.082845	0.099044	0.033432	-0.168951	0.040394		5.66665	0.0639468
													9.921	1.20654	-0.031907	0.162746	0.236114		5.67256	48.1562			11.6427	2.26801			5.67348	48.506										9.921	0.082608	0.098431	0.033901	-0.169328	0.040391		5.67074	0.064671
													9.921	1.20615	-0.034382	0.161317	0.235821		5.67666	48.1484			11.6511	2.26516			5.67757	48.504										9.922	0.083139	0.097445	0.034148	-0.169358	0.04011		5.67484	0.064912
													9.922	1.20518	-0.034102	0.16151	0.23551		5.68075	48.1504			11.6595	2.27091			5.68167	48.5078										9.922	0.082386	0.097007	0.034014	-0.169511	0.039871		5.67893	0.0652383
													9.923	1.20401	-0.031864	0.161038	0.236217		5.68485	48.1574			11.6679	2.27134			5.68576	48.5125										9.923	0.082452	0.097034	0.033837	-0.169281	0.039493		5.68303	0.0643167
													9.923	1.2028	-0.030223	0.160442	0.234756		5.68894	48.1658			11.6764	2.26531			5.68986	48.5117										9.924	0.082613	0.09751	0.034067	-0.168884	0.038935		5.68712	0.0629107
													9.924	1.20197	-0.026862	0.159379	0.233522		5.69303	48.1674			11.6848	2.26294			5.69395	48.5108										9.924	0.082196	0.098228	0.03466	-0.168875	0.038665		5.69122	0.0627549
													9.925	1.20165	-0.02341	0.158134	0.233216		5.69713	48.1625			11.6932	2.26564			5.69805	48.505										9.925	0.081966	0.09901	0.035339	-0.168193	0.038525		5.69531	0.0635489
													9.925	1.20107	-0.024635	0.158605	0.232001		5.70122	48.1572			11.7016	2.25874			5.70214	48.5002										9.926	0.082217	0.098478	0.034963	-0.167855	0.038252		5.69941	0.0646568
													9.926	1.19979	-0.023249	0.158565	0.231396		5.70532	48.1509			11.71	2.25314			5.70624	48.4987										9.926	0.08222	0.097628	0.034582	-0.167948	0.037381		5.7035	0.0654224
													9.927	1.19914	-0.02274	0.157362	0.231483		5.70941	48.153			11.7185	2.26071			5.71033	48.5024										9.927	0.081982	0.097412	0.035074	-0.168118	0.036527		5.7076	0.0651109
													9.927	1.19871	-0.022931	0.157443	0.23075		5.71351	48.1588			11.7269	2.26352			5.71443	48.5091										9.928	0.081707	0.097409	0.035315	-0.168561	0.035917		5.71169	0.0639609
													9.928	1.1975	-0.022362	0.159398	0.232314		5.7176	48.1634			11.7353	2.26226			5.71852	48.5113										9.928	0.082093	0.097101	0.035418	-0.168515	0.035884		5.71579	0.0636631
													9.929	1.19619	-0.023269	0.160872	0.230475		5.7217	48.1636			11.7437	2.267			5.72262	48.5098										9.929	0.082221	0.096979	0.036185	-0.168274	0.036298		5.71988	0.0638901
													9.929	1.19541	-0.026049	0.161986	0.232024		5.72579	48.157			11.7521	2.2712			5.72671	48.5041										9.93	0.081989	0.096916	0.036712	-0.168448	0.036295		5.72398	0.0646288
													9.93	1.19512	-0.023323	0.162947	0.231504		5.72989	48.1488			11.7605	2.26883			5.73081	48.5011										9.93	0.081906	0.096308	0.03648	-0.168646	0.036497		5.72807	0.0653377
													9.931	1.19462	-0.023551	0.164541	0.231196		5.73398	48.1444			11.769	2.26719			5.7349	48.499										9.931	0.082579	0.095335	0.035283	-0.168797	0.036898		5.73217	0.0652667
													9.931	1.19489	-0.022419	0.165944	0.232366		5.73808	48.1433			11.7774	2.26898			5.739	48.5037										9.932	0.081668	0.095281	0.034628	-0.169024	0.037378		5.73626	0.0646429
													9.932	1.195	-0.019958	0.166627	0.230851		5.74217	48.148			11.7858	2.26618			5.74309	48.5104										9.932	0.081455	0.095233	0.034918	-0.169067	0.037518		5.74036	0.0633791
													9.933	1.19463	-0.017166	0.166805	0.230191		5.74627	48.1536			11.7942	2.26946			5.74718	48.5124										9.933	0.081558	0.095398	0.035544	-0.168931	0.036943		5.74445	0.0628254
													9.933	1.1942	-0.020278	0.167053	0.230173		5.75036	48.1513			11.8026	2.26714			5.75128	48.5095										9.934	0.081428	0.095684	0.035694	-0.168876	0.037032		5.74855	0.0629105
													9.934	1.19454	-0.01877	0.167779	0.230198		5.75446	48.1486			11.811	2.26009			5.75537	48.5003										9.934	0.081593	0.095706	0.035711	-0.168907	0.037268		5.75264	0.0637767
													9.935	1.19376	-0.019341	0.168256	0.229571		5.75855	48.1437			11.8194	2.26188			5.75947	48.4949										9.935	0.081819	0.09576	0.035827	-0.168774	0.036997		5.75674	0.0645565
													9.935	1.19285	-0.021728	0.169747	0.228525		5.76265	48.1407			11.8279	2.26381			5.76356	48.496										9.936	0.081745	0.095687	0.035847	-0.168669	0.037335		5.76083	0.0641173
													9.936	1.19266	-0.02118	0.171034	0.228577		5.76674	48.1405			11.8363	2.26695			5.76766	48.498										9.936	0.081246	0.094934	0.036059	-0.168425	0.037819		5.76493	0.062768
													9.937	1.19294	-0.023616	0.171699	0.229051		5.77084	48.1468			11.8447	2.27322			5.77175	48.5061										9.937	0.08114	0.093749	0.035877	-0.168342	0.038023		5.76902	0.061733
													9.937	1.19291	-0.021425	0.171819	0.229734		5.77493	48.157			11.8531	2.30982			5.77585	48.5134										9.938	0.081111	0.093827	0.035583	-0.168406	0.038325		5.77312	0.0619168
													9.938	1.1927	-0.016251	0.172158	0.230658		5.77903	48.1551			11.8615	2.37168			5.77994	48.5061										9.938	0.080642	0.094576	0.035804	-0.168286	0.038611		5.77721	0.0617755
													9.939	1.19307	-0.014092	0.172696	0.231439		5.78312	48.1483			11.87	2.40303			5.78404	48.4984										9.939	0.080663	0.094529	0.036298	-0.168409	0.038781		5.78131	0.0624419
													9.939	1.19337	-0.013334	0.172094	0.230616		5.78722	48.1465			11.8784	2.40796			5.78813	48.4969										9.94	0.080932	0.094383	0.036439	-0.168961	0.038643		5.7854	0.0634786
													9.94	1.19227	-0.015732	0.171134	0.230017		5.79131	48.1474			11.8868	2.40868			5.79223	48.4994										9.94	0.080815	0.094471	0.03678	-0.169608	0.038594		5.7895	0.0640316
													9.941	1.19167	-0.015919	0.169706	0.229471		5.79541	48.1459			11.8952	2.40641			5.79632	48.5028										9.941	0.081126	0.094559	0.037283	-0.16964	0.038901		5.79359	0.0636061
													9.941	1.19308	-0.015419	0.168626	0.229153		5.7995	48.1506			11.9036	2.40874			5.80042	48.5016										9.942	0.082167	0.094929	0.037104	-0.169359	0.038989		5.79769	0.0625978
													9.942	1.19404	-0.018049	0.169016	0.228342		5.8036	48.1584			11.912	2.46983			5.80451	48.5059										9.942	0.08276	0.095315	0.037158	-0.169324	0.039285		5.80178	0.0620165
													9.943	1.19423	-0.018894	0.168298	0.227516		5.80769	48.1574			11.9205	2.52149			5.80861	48.5045										9.943	0.082789	0.095595	0.037154	-0.169295	0.039496		5.80588	0.0618888
													9.943	1.19454	-0.020083	0.169635	0.228004		5.81179	48.1511			11.9289	2.51338			5.8127	48.495										9.944	0.08242	0.096481	0.037444	-0.169741	0.039201		5.80997	0.0627678
													9.944	1.19464	-0.018383	0.170899	0.227004		5.81588	48.1448			11.9373	2.50952			5.8168	48.4936										9.944	0.082613	0.096399	0.038282	-0.169921	0.039328		5.81407	0.0635634
													9.945	1.19473	-0.0191	0.170181	0.227015		5.81998	48.1452			11.9457	2.52052			5.82089	48.4968										9.945	0.084008	0.096172	0.038957	-0.169825	0.040084		5.81816	0.0639745
													9.945	1.19621	-0.018438	0.168261	0.227802		5.82407	48.1453			11.9541	2.58632			5.82499	48.5045										9.946	0.085016	0.09649	0.039048	-0.169557	0.040236		5.82226	0.062826
													9.946	1.19696	-0.01983	0.167458	0.227876		5.82817	48.148			11.9626	2.63265			5.82908	48.5095										9.946	0.085634	0.096396	0.039045	-0.169707	0.039754		5.82635	0.0614483
													9.947	1.19701	-0.019517	0.167587	0.228163		5.83226	48.1521			11.971	2.62624			5.83318	48.5052										9.947	0.085849	0.095916	0.038773	-0.169676	0.039324		5.83045	0.0611223
													9.947	1.19761	-0.019455	0.167555	0.228868		5.83636	48.1553			11.9794	2.62426			5.83727	48.5012										9.948	0.084972	0.095382	0.038542	-0.169162	0.039113		5.83454	0.062385
													9.948	1.19829	-0.020676	0.167874	0.228508		5.84045	48.1575			11.9878	2.66859			5.84137	48.4999										9.948	0.084776	0.095183	0.038176	-0.169419	0.039169		5.83864	0.0640178
													9.949	1.19879	-0.020606	0.167805	0.229059		5.84455	48.1524			11.9962	2.7332			5.84546	48.4978										9.949	0.085008	0.095056	0.037637	-0.169669	0.038941		5.84273	0.0640887
													9.949	1.19895	-0.01819	0.168293	0.23097		5.84864	48.1485			12.0046	2.75532			5.84956	48.501										9.95	0.084875	0.095185	0.037376	-0.169402	0.038735		5.84683	0.063819
													9.95	1.19856	-0.014331	0.168576	0.232369		5.85274	48.1479			12.013	2.75557			5.85365	48.5077										9.95	0.084359	0.09533	0.037241	-0.169506	0.039		5.85092	0.0628957
													9.951	1.19945	-0.014781	0.171235	0.232511		5.85683	48.1531			12.0215	2.80933			5.85775	48.5095										9.951	0.08376	0.094971	0.036977	-0.169625	0.039048		5.85502	0.0621017
													9.951	1.20069	-0.017286	0.172725	0.233266		5.86093	48.1583			12.0299	2.87915			5.86184	48.5055										9.952	0.08413	0.095077	0.036135	-0.17007	0.039029		5.85911	0.0617467
													9.952	1.20111	-0.018501	0.174003	0.23208		5.86502	48.1568			12.0383	2.89407			5.86594	48.4977										9.952	0.083926	0.095215	0.035309	-0.170293	0.039081		5.8632	0.062172
													9.953	1.20188	-0.019305	0.177029	0.231293		5.86912	48.1456			12.0467	2.9168			5.87003	48.4925										9.953	0.083772	0.095819	0.03472	-0.170219	0.03881		5.8673	0.0631234
													9.953	1.20142	-0.021718	0.178462	0.230966		5.87321	48.1403			12.0551	2.99052			5.87413	48.4907										9.954	0.083915	0.095357	0.034687	-0.170001	0.038711		5.87139	0.0635069
													9.954	1.20069	-0.020132	0.179869	0.231793		5.87731	48.1388			12.0635	3.02516			5.87822	48.4918										9.954	0.084647	0.094762	0.035088	-0.169703	0.038767		5.87549	0.0637196
													9.955	1.20077	-0.017468	0.181966	0.233714		5.8814	48.1392			12.072	3.01769			5.88232	48.4992										9.955	0.083059	0.094493	0.035086	-0.169537	0.038762		5.87958	0.0632511
													9.955	1.20115	-0.01823	0.18253	0.235258		5.88549	48.148			12.0804	3.07302			5.88641	48.5017										9.956	0.084387	0.094871	0.03528	-0.169799	0.039063		5.88368	0.0627974
													9.956	1.20187	-0.01939	0.18387	0.23493		5.88959	48.1529			12.0888	3.12141			5.89051	48.4961										9.956	0.084945	0.0955	0.035668	-0.169921	0.038897		5.88777	0.0622009
													9.957	1.2031	-0.021128	0.18752	0.23637		5.89368	48.1549			12.0972	3.1433			5.8946	48.4941										9.957	0.08536	0.095335	0.036132	-0.16999	0.038939		5.89187	0.062315
													9.957	1.20462	-0.02305	0.186986	0.237215		5.89778	48.1474			12.1056	3.21216			5.8987	48.4927										9.958	0.084502	0.095775	0.036268	-0.170326	0.039004		5.89596	0.0634067
													9.958	1.20586	-0.02581	0.18697	0.23634		5.90187	48.1393			12.1141	3.26388			5.90279	48.4932										9.958	0.084902	0.094882	0.035712	-0.170514	0.039042		5.90006	0.0639894
													9.959	1.2067	-0.026438	0.18651	0.237041		5.90597	48.1356			12.1225	3.30783			5.90689	48.4989										9.959	0.085192	0.095732	0.035798	-0.171298	0.038956		5.90415	0.0637046
													9.959	1.20716	-0.02981	0.186197	0.236547		5.91006	48.1418			12.1309	3.364			5.91098	48.499										9.96	0.084475	0.096286	0.036025	-0.171723	0.039003		5.90825	0.0627263
													9.96	1.20711	-0.03171	0.186368	0.236785		5.91416	48.1518			12.1393	3.40385			5.91508	48.5008										9.96	0.083914	0.096628	0.035764	-0.171685	0.039195		5.91234	0.0623143
													9.961	1.20712	-0.033704	0.186094	0.236918		5.91825	48.154			12.1477	3.46248			5.91917	48.5019										9.961	0.084004	0.096384	0.036091	-0.17159	0.03946		5.91644	0.0622009
													9.961	1.20751	-0.035894	0.184832	0.237041		5.92235	48.1509			12.1562	3.52375			5.92327	48.4959										9.962	0.083939	0.09612	0.036558	-0.171511	0.039118		5.92053	0.0630241
													9.962	1.20735	-0.035608	0.182246	0.238228		5.92644	48.1443			12.1646	3.58663			5.92736	48.4925										9.962	0.083646	0.095572	0.036756	-0.171729	0.038936		5.92463	0.0644299
													9.963	1.20783	-0.032569	0.180867	0.237998		5.93054	48.1388			12.173	3.65806			5.93146	48.4961										9.963	0.082767	0.095447	0.037048	-0.171683	0.039506		5.92872	0.0650112
													9.963	1.20767	-0.033435	0.179912	0.238955		5.93463	48.1364			12.1814	3.72417			5.93555	48.5015										9.964	0.083484	0.095246	0.037324	-0.171373	0.039865		5.93282	0.0641592
													9.964	1.20773	-0.033151	0.178851	0.238207		5.93873	48.143			12.1898	3.8027			5.93964	48.5059										9.964	0.083609	0.095626	0.037488	-0.171275	0.039841		5.93691	0.0625146
													9.965	1.20784	-0.032787	0.180691	0.237475		5.94282	48.1497			12.1982	3.88436			5.94374	48.5082										9.965	0.084145	0.095271	0.037355	-0.171155	0.03965		5.94101	0.0620731
													9.965	1.2068	-0.034105	0.182341	0.239088		5.94692	48.1504			12.2066	3.95874			5.94783	48.5025										9.966	0.083176	0.094391	0.037308	-0.170918	0.039943		5.9451	0.0621586
													9.966	1.20717	-0.037372	0.182531	0.23939		5.95101	48.1464			12.2151	4.04601			5.95193	48.4936										9.966	0.082845	0.094147	0.037604	-0.171206	0.039997		5.9492	0.0627399
													9.967	1.2072	-0.037858	0.182821	0.239967		5.95511	48.1404			12.2235	4.12932			5.95602	48.4904										9.967	0.082707	0.093653	0.03769	-0.171433	0.03982		5.95329	0.0639752
													9.967	1.20659	-0.04153	0.181256	0.239597		5.9592	48.1366			12.2319	4.21582			5.96012	48.4928										9.968	0.084607	0.092715	0.037975	-0.171254	0.040025		5.95739	0.064117
													9.968	1.20652	-0.041139	0.180074	0.239664		5.9633	48.1347			12.2403	4.32409			5.96421	48.4974										9.968	0.085436	0.092346	0.03818	-0.171422	0.039589		5.96148	0.0632515
													9.969	1.20705	-0.039987	0.178987	0.239458		5.96739	48.1371			12.2487	4.43826			5.96831	48.5012										9.969	0.084847	0.091765	0.037894	-0.17186	0.039531		5.96558	0.0624987
													9.969	1.20713	-0.040791	0.177698	0.239453		5.97149	48.14			12.2571	4.5433			5.9724	48.5033										9.97	0.084963	0.092042	0.038017	-0.171919	0.040113		5.96967	0.0621301
													9.97	1.20614	-0.038498	0.177118	0.239622		5.97558	48.1405			12.2656	4.64019			5.9765	48.4993										9.97	0.087035	0.092642	0.038747	-0.172183	0.040441		5.97377	0.0626552
													9.971	1.2048	-0.04036	0.176885	0.239782		5.97968	48.1394			12.274	4.75077			5.98059	48.49										9.971	0.08808	0.092764	0.038895	-0.172169	0.040097		5.97786	0.0643015
													9.971	1.20452	-0.044127	0.175458	0.238278		5.98377	48.1339			12.2824	4.87768			5.98469	48.4838										9.972	0.088895	0.092204	0.038429	-0.171726	0.039664		5.98196	0.0640463
													9.972	1.20384	-0.044057	0.174442	0.23978		5.98787	48.1298			12.2908	5.00224			5.98878	48.4864										9.972	0.088933	0.092316	0.038013	-0.171713	0.039735		5.98605	0.0635491
													9.973	1.20281	-0.044521	0.174195	0.240299		5.99196	48.1337			12.2992	5.13645			5.99288	48.4904										9.973	0.08989	0.092555	0.037809	-0.171908	0.040333		5.99015	0.0629678
													9.973	1.20226	-0.04426	0.176235	0.239725		5.99606	48.1445			12.3077	5.26926			5.99697	48.4923										9.974	0.089958	0.092467	0.037864	-0.171844	0.040572		5.99424	0.0613917
													9.974	1.20206	-0.041027	0.17935	0.239052		6.00015	48.1476			12.3161	5.39632			6.00107	48.5										9.974	0.089494	0.092443	0.037643	-0.172003	0.039927		5.99834	0.0613924
													9.975	1.20104	-0.041896	0.181347	0.239433		6.00425	48.1473			12.3245	5.53464			6.00516	48.4998										9.975	0.089113	0.093099	0.037444	-0.172232	0.03947		6.00243	0.0623848
													9.975	1.20011	-0.043468	0.182243	0.24097		6.00834	48.1466			12.3329	5.67943			6.00926	48.4925										9.976	0.088581	0.092945	0.0377	-0.172204	0.039548		6.00653	0.0633366
													9.976	1.19991	-0.043831	0.182914	0.241499		6.01244	48.1375			12.3413	5.8333			6.01335	48.4913										9.976	0.089118	0.093018	0.037747	-0.172372	0.039649		6.01062	0.0638895
													9.977	1.1994	-0.045521	0.182805	0.240153		6.01653	48.1351			12.3497	5.98499			6.01745	48.4936										9.977	0.089495	0.092527	0.037728	-0.172297	0.04025		6.01472	0.0636346
													9.977	1.19975	-0.046017	0.182208	0.240491		6.02063	48.1376			12.3582	6.11945			6.02154	48.4972										9.978	0.090308	0.09221	0.037779	-0.172113	0.039571		6.01881	0.0623849
													9.978	1.19976	-0.045787	0.18103	0.240913		6.02472	48.1418			12.3666	6.28163			6.02564	48.4986										9.978	0.088935	0.092361	0.037516	-0.172215	0.038864		6.02291	0.061676
													9.979	1.1993	-0.045985	0.180115	0.239005		6.02882	48.1446			12.375	6.45741			6.02973	48.497										9.979	0.087854	0.091726	0.037421	-0.172393	0.038861		6.027	0.0615478
													9.979	1.19964	-0.049515	0.17955	0.239596		6.03291	48.1438			12.3834	6.60423			6.03383	48.494										9.98	0.088306	0.091236	0.037474	-0.17283	0.038998		6.0311	0.0619603
													9.98	1.2001	-0.052757	0.178627	0.239805		6.03701	48.1393			12.3918	6.76201			6.03792	48.492										9.98	0.087919	0.091109	0.03747	-0.172651	0.038933		6.03519	0.0628961
													9.981	1.19948	-0.055602	0.1782	0.238583		6.0411	48.1338			12.4002	6.94517			6.04202	48.4958										9.981	0.088182	0.090761	0.037761	-0.172513	0.03886		6.03929	0.0638048
													9.981	1.19807	-0.055613	0.178277	0.238814		6.0452	48.134			12.4087	7.12199			6.04611	48.5027										9.982	0.088461	0.090488	0.0376	-0.172898	0.038629		6.04338	0.0637056
													9.982	1.19701	-0.056523	0.177968	0.239439		6.04929	48.1402			12.4171	7.29527			6.05021	48.506										9.982	0.088407	0.090519	0.037641	-0.172656	0.037932		6.04748	0.0624847
													9.983	1.19703	-0.056212	0.178426	0.238366		6.05339	48.1455			12.4255	7.48241			6.0543	48.503										9.983	0.089957	0.090242	0.037704	-0.172456	0.037938		6.05157	0.062002
													9.983	1.19749	-0.056542	0.177862	0.235756		6.05748	48.1459			12.4339	7.6558			6.0584	48.5002										9.984	0.091114	0.089911	0.037741	-0.172765	0.038184		6.05566	0.0619878
													9.984	1.19598	-0.060462	0.177854	0.237222		6.06158	48.1444			12.4423	7.83791			6.06249	48.4969										9.984	0.090953	0.089716	0.037658	-0.172642	0.038809		6.05976	0.0622436
													9.985	1.1934	-0.061083	0.180163	0.237896		6.06567	48.1356			12.4507	8.01574			6.06659	48.4942										9.985	0.090589	0.089741	0.037703	-0.172528	0.039461		6.06385	0.0628532
													9.985	1.19161	-0.060052	0.179626	0.238854		6.06977	48.1292			12.4592	8.17038			6.07068	48.4928										9.986	0.09136	0.089508	0.037889	-0.171922	0.039203		6.06795	0.0626409
													9.986	1.19059	-0.056774	0.177832	0.23951		6.07386	48.1301			12.4676	8.34309			6.07478	48.4978										9.986	0.092821	0.088934	0.038145	-0.17186	0.039035		6.07204	0.062314
													9.987	1.1899	-0.055796	0.177131	0.23949		6.07795	48.1349			12.476	8.51038			6.07887	48.5019										9.987	0.092845	0.08907	0.037814	-0.172068	0.039148		6.07614	0.0617468
													9.987	1.18965	-0.059615	0.176994	0.23918		6.08205	48.1397			12.4844	8.65822			6.08297	48.4971										9.988	0.093285	0.089549	0.037638	-0.172511	0.039175		6.08023	0.0612354
													9.988	1.18961	-0.064131	0.176678	0.237835		6.08614	48.1425			12.4928	8.83111			6.08706	48.492										9.988	0.094534	0.089887	0.038189	-0.172824	0.039203		6.08433	0.0610086
													9.989	1.18999	-0.067216	0.176573	0.237222		6.09024	48.1426			12.5013	9.00582			6.09116	48.4877										9.989	0.094202	0.089949	0.038537	-0.173126	0.03911		6.08842	0.0617605
													9.989	1.18989	-0.068453	0.175426	0.237372		6.09433	48.1349			12.5097	9.15473			6.09525	48.4868										9.99	0.094481	0.089796	0.038513	-0.172912	0.039326		6.09252	0.0627687
													9.99	1.1893	-0.06693	0.173346	0.238041		6.09843	48.1306			12.5181	9.30439			6.09935	48.4884										9.99	0.094211	0.089301	0.038328	-0.17281	0.03989		6.09661	0.0629672
													9.991	1.18789	-0.066428	0.172117	0.23772		6.10252	48.1334			12.5265	9.4403	49.9398		6.10344	48.4951										9.991	0.094366	0.088702	0.038612	-0.172933	0.040171		6.10071	0.0622007
													9.991	1.18668	-0.067544	0.170726	0.238776		6.10662	48.1382			12.5349	9.5734	50.0357		6.10754	48.4987										9.992	0.093575	0.088266	0.038663	-0.172609	0.040442		6.1048	0.0611925
													9.992	1.18584	-0.06785	0.169133	0.237578		6.11071	48.1445			12.5433	9.71587	49.9795		6.11163	48.4972										9.992	0.094192	0.088046	0.038493	-0.172419	0.040645		6.1089	0.0607814
													9.993	1.18574	-0.068266	0.16729	0.239762		6.11481	48.1481			12.5518	9.85207	49.9736		6.11573	48.4887										9.993	0.095653	0.088139	0.038691	-0.172104	0.041		6.11299	0.0604836
													9.993	1.18641	-0.067024	0.165742	0.239002		6.1189	48.146			12.5602	9.97817	49.96		6.11982	48.4818										9.994	0.096523	0.088053	0.038269	-0.172346	0.041307		6.11709	0.0615894
													9.994	1.18666	-0.064075	0.165306	0.239006		6.123	48.1369			12.5686	10.0989	49.7539		6.12391	48.4867										9.994	0.097445	0.088321	0.038214	-0.172266	0.04215		6.12118	0.0626266
													9.995	1.18726	-0.061375	0.165062	0.23911		6.12709	48.1329			12.577	10.2127	49.54		6.12801	48.4908										9.995	0.098921	0.088555	0.038776	-0.172037	0.043132		6.12528	0.0627825
													9.995	1.18758	-0.062336	0.165253	0.238345		6.13119	48.1337			12.5854	10.325	49.3037		6.1321	48.4961										9.996	0.099742	0.088752	0.039093	-0.172223	0.043403		6.12937	0.0623855
													9.996	1.18753	-0.063028	0.165397	0.23939		6.13528	48.1386			12.5938	10.4358	49.0638		6.1362	48.5016										9.996	0.100464	0.089189	0.03876	-0.171992	0.043268		6.13347	0.0616756
													9.997	1.18746	-0.063349	0.167325	0.238807		6.13938	48.1454			12.6023	10.5357	48.8229		6.14029	48.5009										9.997	0.100453	0.089189	0.038342	-0.17227	0.042968		6.13756	0.0617606
													9.997	1.18643	-0.063853	0.167779	0.239389		6.14347	48.1478			12.6107	10.6258	48.5904		6.14439	48.4943										9.998	0.100347	0.089379	0.038411	-0.17236	0.042677		6.14166	0.0618175
													9.998	1.18578	-0.064459	0.16536	0.239697		6.14757	48.1437			12.6191	10.7217	48.4612		6.14848	48.4884										9.998	0.101759	0.090042	0.038988	-0.172501	0.042538		6.14575	0.0625418
													9.999	1.18565	-0.067039	0.162058	0.238787		6.15166	48.1383			12.6275	10.8036	48.4986		6.15258	48.488										9.999	0.102465	0.089895	0.03922	-0.172528	0.042429		6.14985	0.0630805
													9.999	1.18525	-0.063915	0.160286	0.239447		6.15576	48.1389			12.6359	10.8698	48.5286		6.15667	48.4912										10	0.10251	0.089545	0.038596	-0.172906	0.04241		6.15394	0.0625982
													10	1.18505	-0.064248	0.159366	0.238011		6.15985	48.141			12.6443	10.9437	48.4799		6.16077	48.4939										10	0.103573	0.089654	0.038155	-0.172789	0.0425		6.15804	0.0619733
													10.001	1.18483	-0.060964	0.15864	0.238447		6.16395	48.145			12.6528	11.0116	48.351		6.16486	48.4959										10.001	0.102691	0.089897	0.03823	-0.17269	0.042189		6.16213	0.0616331
													10.001	1.18461	-0.062045	0.158453	0.238249		6.16804	48.1468			12.6612	11.0496	48.1119		6.16896	48.4996										10.002	0.102138	0.09005	0.038327	-0.173107	0.041899		6.16623	0.0615761
													10.002	1.184	-0.064441	0.158824	0.238734		6.17214	48.1491			12.6696	11.1098	47.8573		6.17305	48.4946										10.002	0.102865	0.090534	0.038909	-0.17253	0.041316		6.17032	0.0615052
													10.003	1.18348	-0.066326	0.158864	0.239634		6.17623	48.145			12.678	11.1654	47.4806		6.17715	48.489										10.003	0.102795	0.090208	0.038252	-0.172598	0.04038		6.17442	0.0624705
													10.003	1.18312	-0.068254	0.15989	0.239157		6.18033	48.1395			12.6864	11.1699	47.3276		6.18124	48.4916										10.004	0.101965	0.090265	0.037569	-0.172542	0.039355		6.17851	0.0631944
													10.004	1.18356	-0.067167	0.15868	0.239298		6.18442	48.1383			12.6949	11.1705	47.1803		6.18534	48.496										10.004	0.101411	0.09071	0.037565	-0.172502	0.038835		6.18261	0.0631093
													10.005	1.18433	-0.067171	0.157984	0.239966		6.18852	48.1399			12.7033	11.1989	47.1563		6.18943	48.5003										10.005	0.101983	0.090052	0.037698	-0.172659	0.039225		6.1867	0.0620159
													10.005	1.18453	-0.07006	0.157898	0.238819		6.19261	48.1462			12.7117	11.2664	47.3548		6.19353	48.5024										10.006	0.101766	0.090093	0.037635	-0.173091	0.039503		6.1908	0.0610944
													10.006	1.18459	-0.071217	0.159718	0.238648		6.19671	48.1498			12.7201	11.2951	47.6513		6.19762	48.4997										10.006	0.101651	0.089763	0.037564	-0.172593	0.039109		6.19489	0.0612071
													10.007	1.18461	-0.071796	0.160683	0.241271		6.2008	48.151			12.7285	11.2877	47.9203		6.20172	48.4911										10.007	0.103547	0.089816	0.037342	-0.172879	0.03812		6.19899	0.0615909
													10.007	1.18501	-0.072582	0.158738	0.242481		6.2049	48.1421			12.7369	11.2518	48.1239		6.20581	48.4878										10.008	0.103564	0.089393	0.036667	-0.172927	0.037756		6.20308	0.0624416
													10.008	1.18516	-0.072872	0.158218	0.24249		6.20899	48.1352			12.7454	11.1904	48.0356		6.20991	48.4904										10.008	0.102432	0.088326	0.036673	-0.172566	0.03827		6.20718	0.0628254
													10.009	1.18454	-0.071936	0.156648	0.242132		6.21309	48.1397			12.7538	11.1582	47.8786		6.214	48.4931										10.009	0.103003	0.088572	0.036911	-0.17294	0.03826		6.21127	0.062953
													10.009	1.18377	-0.071066	0.154795	0.241454		6.21718	48.1438			12.7622	11.1551	47.8339		6.2181	48.4923										10.01	0.102432	0.088762	0.037515	-0.172509	0.03797		6.21537	0.0624138
													10.01	1.1832	-0.070308	0.153802	0.241985		6.22128	48.1476			12.7706	11.1548	47.866		6.22219	48.4927										10.01	0.103454	0.088446	0.038146	-0.172127	0.037936		6.21946	0.0618318
													10.011	1.18236	-0.069409	0.15272	0.242035		6.22537	48.1476			12.779	11.096	47.9271		6.22629	48.4922										10.011	0.103447	0.08822	0.037896	-0.172144	0.038662		6.22356	0.0619877
													10.011	1.18152	-0.07124	0.153018	0.241345		6.22947	48.1466			12.7874	11.0426	47.7371		6.23038	48.485										10.012	0.103118	0.087836	0.037734	-0.171857	0.03949		6.22765	0.0628112
													10.012	1.18146	-0.072338	0.153486	0.241602		6.23356	48.1426			12.7959	11.0068	47.4063		6.23448	48.4835										10.012	0.103616	0.088666	0.037843	-0.171478	0.03992		6.23175	0.0635493
													10.013	1.17997	-0.069224	0.15477	0.24089		6.23766	48.1411			12.8043	10.9472	47.2347		6.23857	48.4856										10.013	0.103117	0.089276	0.037869	-0.171376	0.040396		6.23584	0.0634784
													10.013	1.17876	-0.067713	0.155608	0.240484		6.24175	48.1423			12.8127	10.8774	47.2578		6.24267	48.4904										10.014	0.103358	0.0898	0.037896	-0.171348	0.040677		6.23994	0.0627681
													10.014	1.17904	-0.066651	0.156389	0.240256		6.24585	48.1401			12.8211	10.8	47.3104		6.24676	48.4944										10.014	0.10349	0.089734	0.037806	-0.171426	0.041029		6.24403	0.0615062
													10.015	1.1795	-0.067866	0.156123	0.239755		6.24994	48.1443			12.8295	10.706	47.4207		6.25086	48.4957										10.015	0.103056	0.089628	0.038015	-0.171249	0.041765		6.24812	0.0605967
													10.015	1.17902	-0.067964	0.156554	0.238946		6.25404	48.1517			12.8379	10.6122	47.5904		6.25495	48.4955										10.016	0.103417	0.089496	0.038561	-0.171531	0.04265		6.25222	0.0604695
													10.016	1.17836	-0.068921	0.153658	0.23929		6.25813	48.1538			12.8464	10.5415	47.765		6.25905	48.492										10.016	0.102221	0.08993	0.038832	-0.172274	0.043107		6.25631	0.0612777
													10.017	1.17687	-0.070079	0.151066	0.239222		6.26222	48.1457			12.8548	10.4553	47.7563		6.26314	48.4867										10.017	0.101305	0.090105	0.039094	-0.172612	0.043102		6.26041	0.0622008
													10.017	1.1773	-0.066838	0.15013	0.237427		6.26632	48.1378			12.8632	10.3483	47.7465		6.26724	48.4843										10.018	0.102014	0.09075	0.039291	-0.172712	0.042848		6.2645	0.0624419
													10.018	1.17772	-0.06414	0.147637	0.235539		6.27041	48.1334			12.8716	10.2314	47.738		6.27133	48.4922										10.018	0.104035	0.09144	0.039633	-0.172694	0.042856		6.2686	0.0616615
													10.019	1.17789	-0.063181	0.146533	0.23451		6.27451	48.1353			12.88	10.1197	47.9826		6.27543	48.4971										10.019	0.105195	0.091161	0.03993	-0.172936	0.042994		6.27269	0.0605965
													10.019	1.17762	-0.065249	0.146728	0.235285		6.2786	48.143			12.8885	10.0039	48.1167		6.27952	48.4941										10.02	0.103937	0.090813	0.040745	-0.173156	0.043359		6.27679	0.060242
													10.02	1.1765	-0.0675	0.145656	0.23606		6.2827	48.1452			12.8969	9.87996	48.3398		6.28362	48.4887										10.02	0.103878	0.091077	0.041694	-0.173049	0.043604		6.28088	0.0605117
													10.021	1.1759	-0.065559	0.144502	0.236918		6.28679	48.1437			12.9053	9.7586	48.6323		6.28771	48.4822										10.021	0.1034	0.09123	0.041956	-0.172637	0.043334		6.28498	0.0616196
													10.021	1.17632	-0.06182	0.14321	0.23663		6.29089	48.1399			12.9137	9.62979	48.8571		6.29181	48.4795										10.022	0.103671	0.090897	0.041826	-0.172427	0.043209		6.28907	0.0624986
													10.022	1.17479	-0.056416	0.143709	0.236137		6.29498	48.1359			12.9221	9.48317	49.4821		6.2959	48.4827										10.022	0.104024	0.090668	0.041536	-0.172108	0.043502		6.29317	0.0622574
													10.023	1.17411	-0.055385	0.14252	0.235242		6.29908	48.1337			12.9305	9.33968	50.5204		6.3	48.4875										10.023	0.105575	0.089967	0.041254	-0.172013	0.043543		6.29726	0.061832
													10.023	1.1746	-0.056061	0.141683	0.233618		6.30317	48.1396			12.939	9.19538			6.30409	48.4904										10.024	0.104676	0.089762	0.04112	-0.171838	0.043091		6.30136	0.0611503
													10.024	1.17429	-0.057268	0.141986	0.232707		6.30727	48.1451			12.9474	9.04151			6.30819	48.4928										10.024	0.104747	0.089452	0.041015	-0.171937	0.043255		6.30545	0.0600571
													10.025	1.17512	-0.057615	0.141797	0.231869		6.31136	48.1422			12.9558	8.88827			6.31228	48.4882										10.025	0.104632	0.089578	0.040996	-0.172232	0.043409		6.30955	0.0598728
													10.025	1.17596	-0.056337	0.141453	0.231165		6.31546	48.1398			12.9642	8.73522			6.31637	48.4823										10.026	0.105328	0.089591	0.041083	-0.172635	0.043184		6.31364	0.0606252
													10.026	1.17631	-0.056319	0.141262	0.229486		6.31955	48.14			12.9726	8.56789			6.32047	48.4844										10.026	0.104301	0.089104	0.040783	-0.17269	0.042994		6.31774	0.0611356
													10.027	1.1763	-0.05781	0.142376	0.228733		6.32365	48.1397			12.981	8.39973			6.32456	48.4901										10.027	0.104097	0.08867	0.040503	-0.172436	0.04282		6.32183	0.0613632
													10.027	1.17701	-0.057874	0.143293	0.23062		6.32774	48.1373			12.9895	8.246			6.32866	48.4956										10.028	0.104055	0.087945	0.039939	-0.172409	0.042392		6.32593	0.0609653
													10.028	1.17648	-0.057315	0.143515	0.229143		6.33184	48.1436			12.9979	8.07943			6.33275	48.4963										10.028	0.10224	0.087508	0.039034	-0.172637	0.042174		6.33002	0.0602564
													10.029	1.1752	-0.056373	0.143594	0.229038		6.33593	48.1508			13.0063	7.90793			6.33685	48.4929										10.029	0.101856	0.087255	0.038044	-0.172597	0.041773		6.33412	0.0600573
													10.029	1.17363	-0.059202	0.14369	0.227362		6.34003	48.1504			13.0147	7.74064			6.34094	48.4901										10.03	0.102641	0.086094	0.03754	-0.17248	0.041353		6.33821	0.0604685
													10.03	1.17298	-0.061235	0.142114	0.227636		6.34412	48.1458			13.0231	7.57615			6.34504	48.4906										10.03	0.102633	0.085676	0.037918	-0.172563	0.041277		6.34231	0.061803
													10.031	1.17294	-0.060943	0.142243	0.227139		6.34822	48.1395			13.0315	7.41353			6.34913	48.4876										10.031	0.102476	0.085983	0.038187	-0.172542	0.04138		6.3464	0.0622714
													10.031	1.17307	-0.062136	0.143229	0.226618		6.35231	48.1362			13.04	7.24126			6.35323	48.4895										10.032	0.100772	0.086235	0.037805	-0.172418	0.041088		6.3505	0.0617043
													10.032	1.17278	-0.061857	0.144976	0.226562		6.35641	48.1375			13.0484	7.06224			6.35732	48.4954										10.032	0.10065	0.086878	0.036849	-0.172283	0.040772		6.35459	0.0603553
													10.033	1.17249	-0.061034	0.145595	0.227578		6.3605	48.1439			13.0568	6.89586			6.36142	48.4937										10.033	0.10112	0.087251	0.036497	-0.172019	0.040604		6.35869	0.0597882
													10.033	1.17349	-0.060808	0.146411	0.229675		6.3646	48.1464			13.0652	6.73223			6.36551	48.489										10.034	0.101383	0.086734	0.036994	-0.171595	0.040502		6.36278	0.0605254
													10.034	1.17448	-0.060181	0.14693	0.230244		6.36869	48.1446			13.0736	6.56062			6.36961	48.4847										10.034	0.101389	0.086516	0.036984	-0.171474	0.040695		6.36688	0.0610654
													10.035	1.17539	-0.061858	0.146514	0.23203		6.37279	48.1362			13.0821	6.40148			6.3737	48.4834										10.035	0.100559	0.086684	0.036704	-0.17144	0.041101		6.37097	0.0616892
													10.035	1.17586	-0.062467	0.144894	0.233279		6.37688	48.1278			13.0905	6.24847			6.3778	48.4807										10.036	0.101011	0.086489	0.036671	-0.171397	0.041584		6.37507	0.0613491
													10.036	1.17545	-0.060811	0.145256	0.232585		6.38098	48.13			13.0989	6.09045			6.38189	48.4838										10.036	0.100972	0.086291	0.037373	-0.171562	0.042021		6.37916	0.0610933
													10.037	1.17543	-0.061194	0.145272	0.232063		6.38507	48.1346			13.1073	5.92736			6.38599	48.4878										10.037	0.100101	0.085621	0.038174	-0.171584	0.042488		6.38326	0.0608098
													10.037	1.1762	-0.06206	0.144494	0.231505		6.38917	48.14			13.1157	5.77083			6.39008	48.4864										10.038	0.100113	0.085131	0.03859	-0.171355	0.042479		6.38735	0.0600005
													10.038	1.17544	-0.06296	0.143962	0.231211		6.39326	48.1428			13.1241	5.63053			6.39418	48.4852										10.038	0.099229	0.085443	0.039049	-0.17091	0.042632		6.39145	0.060043
													10.039	1.17649	-0.062661	0.142758	0.230525		6.39736	48.1398			13.1326	5.49231			6.39827	48.4858										10.039	0.100532	0.085307	0.039321	-0.17093	0.042378		6.39554	0.0607527
													10.039	1.17583	-0.061631	0.140914	0.23177		6.40145	48.1344			13.141	5.34376			6.40237	48.4847										10.04	0.100936	0.084945	0.039662	-0.170979	0.04254		6.39964	0.0614629
													10.04	1.17485	-0.060515	0.13977	0.229711		6.40555	48.1331			13.1494	5.20032			6.40646	48.4844										10.04	0.09904	0.084667	0.040372	-0.170865	0.043062		6.40373	0.0619024
													10.041	1.17385	-0.06123	0.141315	0.228868		6.40964	48.1354			13.1578	5.06862			6.41056	48.4897										10.041	0.100195	0.084819	0.041228	-0.170507	0.043631		6.40783	0.0615619
													10.041	1.17328	-0.05986	0.141578	0.228313		6.41374	48.1398			13.1662	4.9389			6.41465	48.4902										10.042	0.100512	0.085162	0.04167	-0.170416	0.043305		6.41192	0.0609088
													10.042	1.1727	-0.058472	0.141514	0.22712		6.41783	48.1454			13.1746	4.80483			6.41875	48.4881										10.042	0.100937	0.084801	0.041665	-0.170397	0.043334		6.41602	0.0606677
													10.043	1.17274	-0.057829	0.142213	0.227125		6.42193	48.1476			13.183	4.67912			6.42284	48.4861										10.043	0.101285	0.084534	0.04142	-0.170297	0.043484		6.42011	0.0603558
													10.043	1.17433	-0.057728	0.142704	0.225784		6.42602	48.1443			13.1915	4.56285			6.42694	48.487										10.043	0.100883	0.084703	0.041427	-0.170428	0.04383		6.42421	0.0613057
													10.044	1.17461	-0.058944	0.14159	0.225047		6.43012	48.1335			13.1999	4.44694			6.43103	48.491										10.044	0.101295	0.084923	0.041561	-0.170528	0.043356		6.4283	0.0624279
													10.045	1.17353	-0.060413	0.13895	0.225369		6.43421	48.1265			13.2083	4.33948			6.43513	48.4911										10.045	0.102002	0.084943	0.041914	-0.170111	0.04303		6.43239	0.0626971
													10.045	1.17237	-0.058603	0.136814	0.225398		6.43831	48.1269			13.2167	4.23255			6.43922	48.4938										10.045	0.101781	0.084821	0.042151	-0.170404	0.042402		6.43649	0.0620875
													10.046	1.17207	-0.057597	0.135819	0.225238		6.4424	48.1305			13.2251	4.13359			6.44332	48.4944										10.046	0.102607	0.084516	0.041889	-0.171203	0.042336		6.44058	0.0604831
													10.047	1.1716	-0.056633	0.134357	0.22514		6.4465	48.1386			13.2336	4.03777			6.44741	48.4934										10.047	0.102624	0.084284	0.041768	-0.171357	0.041974		6.44468	0.0603838
													10.047	1.17075	-0.055428	0.13372	0.225219		6.45059	48.14			13.242	3.93766			6.45151	48.4896										10.047	0.10416	0.084369	0.042052	-0.171408	0.041953		6.44877	0.0603554
													10.048	1.17097	-0.054769	0.132442	0.225058		6.45468	48.1414			13.2504	3.85126			6.4556	48.4846										10.048	0.104581	0.085024	0.042092	-0.171281	0.042629		6.45287	0.0605689
													10.049	1.1717	-0.05278	0.128859	0.224454		6.45878	48.1394			13.2588	3.77901			6.4597	48.4832										10.049	0.104849	0.085256	0.041654	-0.171206	0.042302		6.45696	0.0614763
													10.049	1.17279	-0.050482	0.130562	0.223999		6.46287	48.1303			13.2672	3.6871			6.46379	48.4846										10.049	0.106502	0.08563	0.041813	-0.171063	0.041763		6.46106	0.0618032
													10.05	1.17319	-0.051957	0.134288	0.22474		6.46697	48.1302			13.2756	3.6023			6.46789	48.4909										10.05	0.107671	0.086012	0.041962	-0.170734	0.041898		6.46515	0.0613637
													10.051	1.17246	-0.052406	0.133376	0.225558		6.47106	48.1365			13.2841	3.53917			6.47198	48.4954										10.051	0.10741	0.085872	0.041744	-0.170492	0.041949		6.46925	0.0605685
													10.051	1.17293	-0.049863	0.133328	0.224745		6.47516	48.1425			13.2925	3.46113			6.47608	48.497										10.051	0.106106	0.086123	0.041561	-0.170328	0.041699		6.47334	0.060185
													10.052	1.17327	-0.047169	0.13249	0.224892		6.47925	48.1472			13.3009	3.39585			6.48017	48.4896										10.052	0.104899	0.087155	0.041392	-0.170365	0.04169		6.47744	0.0601141
													10.053	1.17367	-0.045802	0.130598	0.222731		6.48335	48.1438			13.3093	3.32626			6.48427	48.4826										10.053	0.104348	0.088217	0.040979	-0.170444	0.041522		6.48153	0.0606819
													10.053	1.17488	-0.043957	0.129115	0.22173		6.48744	48.1336			13.3177	3.26767			6.48836	48.4814										10.053	0.104204	0.088355	0.040768	-0.170253	0.041628		6.48563	0.0614345
													10.054	1.17516	-0.044511	0.128574	0.221481		6.49154	48.1302			13.3262	3.21006			6.49246	48.4827										10.054	0.104241	0.088422	0.040381	-0.170202	0.042573		6.48972	0.0618032
													10.055	1.17552	-0.045843	0.127462	0.21977		6.49563	48.1291			13.3346	3.14385			6.49655	48.4898										10.055	0.103259	0.089141	0.039975	-0.170611	0.04318		6.49382	0.061093
													10.055	1.17674	-0.04921	0.124656	0.219325		6.49973	48.1303			13.343	3.1123			6.50064	48.4925										10.055	0.102473	0.089508	0.039901	-0.170958	0.043223		6.49791	0.0598454
													10.056	1.17695	-0.048991	0.122158	0.219295		6.50382	48.1328			13.3514	3.05566			6.50474	48.4902										10.056	0.100512	0.090067	0.040001	-0.17086	0.042809		6.50201	0.0596882
													10.057	1.17613	-0.05022	0.122523	0.219062		6.50792	48.1353			13.3598	3.00813			6.50883	48.4874										10.057	0.100556	0.090502	0.039718	-0.170834	0.042908		6.5061	0.0605691
													10.057	1.17669	-0.048595	0.121966	0.219853		6.51201	48.1315			13.3682	2.98553			6.51293	48.4853										10.057	0.100213	0.09099	0.039413	-0.170939	0.042899		6.5102	0.0616182
													10.058	1.17654	-0.048982	0.123422	0.22209		6.51611	48.1228			13.3766	2.92352			6.51702	48.4836										10.058	0.100757	0.091578	0.03925	-0.171084	0.042692		6.51429	0.0620588
													10.059	1.17606	-0.050979	0.123858	0.224428		6.5202	48.1248			13.3851	2.88315			6.52112	48.4855										10.059	0.100179	0.091872	0.039152	-0.170741	0.043645		6.51839	0.0618461
													10.059	1.17651	-0.051355	0.125088	0.223919		6.5243	48.129			13.3935	2.87512			6.52521	48.4897										10.059	0.099987	0.091918	0.039338	-0.170359	0.04456		6.52248	0.0610227
													10.06	1.17609	-0.053166	0.125723	0.223985		6.52839	48.13			13.4019	2.81084			6.52931	48.4898										10.06	0.10005	0.092297	0.039731	-0.170525	0.044827		6.52658	0.0606249
													10.061	1.1751	-0.056198	0.124098	0.220627		6.53249	48.1329			13.4103	2.75358			6.5334	48.4872										10.061	0.100054	0.093508	0.040198	-0.171106	0.045343		6.53067	0.0603413
													10.061	1.17494	-0.059693	0.125173	0.222205		6.53658	48.1335			13.4187	2.75595			6.5375	48.4858										10.061	0.100227	0.094524	0.040621	-0.171595	0.045554		6.53477	0.0604975
													10.062	1.17537	-0.061425	0.123803	0.222406		6.54068	48.1286			13.4271	2.74832			6.54159	48.4841										10.062	0.099369	0.095326	0.041071	-0.171932	0.046068		6.53886	0.061435
													10.063	1.17573	-0.060042	0.12129	0.222765		6.54477	48.1257			13.4356	2.6915			6.54569	48.4819										10.063	0.097969	0.096187	0.041063	-0.171812	0.04663		6.54296	0.0622147
													10.063	1.17599	-0.059194	0.120886	0.222501		6.54887	48.1239			13.444	2.64523			6.54978	48.4854										10.063	0.096637	0.096661	0.041211	-0.171553	0.046546		6.54705	0.0623563
													10.064	1.17795	-0.059679	0.119134	0.22241		6.55296	48.1262			13.4524	2.64686			6.55388	48.4879										10.064	0.095926	0.097116	0.040966	-0.171862	0.047034		6.55115	0.0610803
													10.065	1.17705	-0.059675	0.117626	0.222445		6.55706	48.1354			13.4608	2.64406			6.55797	48.4861										10.065	0.095674	0.096472	0.041122	-0.17224	0.047624		6.55524	0.0600714
													10.065	1.17654	-0.057966	0.115965	0.221483		6.56115	48.1391			13.4692	2.64242			6.56207	48.4832										10.065	0.095422	0.097136	0.041627	-0.172268	0.048186		6.55934	0.0595886
													10.066	1.17654	-0.060755	0.115298	0.219293		6.56525	48.1379			13.4777	2.61504			6.56616	48.4804										10.066	0.096149	0.097439	0.042177	-0.172415	0.048987		6.56343	0.0594043
													10.067	1.17471	-0.059756	0.11192	0.218533		6.56934	48.1296			13.4861	2.55003			6.57026	48.4797										10.067	0.095937	0.097382	0.041861	-0.172398	0.049714		6.56753	0.0602705
													10.067	1.174	-0.059222	0.113962	0.21914		6.57344	48.1202			13.4945	2.51468			6.57435	48.479										10.067	0.095002	0.097995	0.041889	-0.172981	0.050182		6.57162	0.061107
													10.068	1.17339	-0.058818	0.115382	0.215943		6.57753	48.119			13.5029	2.51792			6.57845	48.482										10.068	0.095886	0.097849	0.042035	-0.173251	0.05093		6.57572	0.0609374
													10.069	1.17263	-0.058749	0.115342	0.213581		6.58163	48.1206			13.5113	2.52029			6.58254	48.4864										10.069	0.095969	0.098217	0.042369	-0.172859	0.051275		6.57981	0.0603976
													10.069	1.17219	-0.058125	0.114528	0.211897		6.58572	48.1248			13.5197	2.52019			6.58664	48.4841										10.069	0.096887	0.098638	0.041911	-0.1727	0.05136		6.58391	0.0599723
													10.07	1.17271	-0.05665	0.111291	0.212779		6.58982	48.131			13.5282	2.51715			6.59073	48.4798										10.07	0.09669	0.098754	0.041596	-0.172241	0.051497		6.588	0.0595607
													10.071	1.17157	-0.056512	0.11413	0.211953		6.59391	48.1325			13.5366	2.51826			6.59483	48.4789										10.071	0.095462	0.099305	0.040988	-0.171765	0.051903		6.5921	0.0610069
													10.071	1.17284	-0.056054	0.116704	0.211968		6.59801	48.1247			13.545	2.5226			6.59892	48.4797										10.071	0.095899	0.099741	0.040924	-0.172044	0.051875		6.59619	0.0621295
													10.072	1.17034	-0.054165	0.117072	0.21215		6.6021	48.1175			13.5534	2.46463			6.60302	48.4812										10.072	0.095281	0.100018	0.040574	-0.172955	0.051891		6.60029	0.0618169
													10.073	1.17065	-0.052707	0.117922	0.210463		6.6062	48.1145			13.5618	2.40266			6.60711	48.4857										10.073	0.093267	0.100726	0.040554	-0.1733	0.051796		6.60438	0.060782
													10.073	1.17127	-0.052453	0.117651	0.211107		6.61029	48.1178			13.5702	2.394			6.61121	48.4884										10.073	0.093391	0.101006	0.041208	-0.173308	0.051716		6.60848	0.0595746
													10.074	1.17234	-0.053697	0.116886	0.210912		6.61439	48.1219			13.5787	2.39294			6.6153	48.4889										10.074	0.092327	0.101742	0.040892	-0.173638	0.052425		6.61257	0.059404
													10.075	1.17249	-0.05555	0.115499	0.210884		6.61848	48.1211			13.5871	2.40183			6.6194	48.4828										10.075	0.092342	0.101521	0.040371	-0.173558	0.053261		6.61667	0.0591063
													10.075	1.17268	-0.05569	0.11408	0.211665		6.62258	48.1222			13.5955	2.40506			6.62349	48.475										10.075	0.091111	0.101816	0.040502	-0.173397	0.053403		6.62076	0.060356
													10.076	1.17373	-0.053013	0.113146	0.212579		6.62667	48.1194			13.6039	2.39666			6.62759	48.4739										10.076	0.090646	0.102396	0.040551	-0.17369	0.053228		6.62485	0.0618447
													10.077	1.17189	-0.05168	0.11267	0.212095		6.63077	48.118			13.6123	2.39149			6.63168	48.4749										10.077	0.089775	0.102887	0.040309	-0.174039	0.053466		6.62895	0.0612781
													10.077	1.17091	-0.050874	0.11259	0.212297		6.63486	48.1154			13.6207	2.39178			6.63578	48.4807										10.077	0.089834	0.103224	0.0403	-0.174906	0.053535		6.63304	0.0601987
													10.078	1.17201	-0.049697	0.114974	0.212029		6.63896	48.1152			13.6292	2.3913			6.63987	48.4844										10.078	0.089529	0.104663	0.040138	-0.175147	0.053125		6.63714	0.0594898
													10.079	1.17281	-0.048711	0.117466	0.21201		6.64305	48.1225			13.6376	2.39661			6.64397	48.4859										10.079	0.089945	0.104027	0.040241	-0.175568	0.052858		6.64123	0.0589925
													10.079	1.1732	-0.046588	0.117043	0.211683		6.64714	48.1229			13.646	2.39748			6.64806	48.4852										10.079	0.089016	0.104063	0.041154	-0.17576	0.053014		6.64533	0.058794
													10.08	1.1733	-0.045513	0.117717	0.212502		6.65124	48.1183			13.6544	2.39178			6.65216	48.4827										10.08	0.088663	0.10417	0.04174	-0.175338	0.053734		6.64942	0.0598441
													10.081	1.17433	-0.04583	0.116994	0.212959		6.65533	48.1166			13.6628	2.39622			6.65625	48.4813										10.081	0.086355	0.104326	0.041783	-0.175188	0.05327		6.65352	0.0609941
													10.081	1.17489	-0.046728	0.116154	0.213016		6.65943	48.116			13.6713	2.3493			6.66035	48.4848										10.081	0.086446	0.104874	0.041382	-0.175334	0.052985		6.65761	0.0609374
													10.082	1.1748	-0.047607	0.11744	0.214198		6.66352	48.1168			13.6797	2.29053			6.66444	48.4893										10.082	0.086575	0.105364	0.041478	-0.175596	0.053381		6.66171	0.060057
													10.083	1.17317	-0.046803	0.116995	0.215109		6.66762	48.1229			13.6881	2.28853			6.66854	48.4908										10.083	0.084707	0.106009	0.041469	-0.176081	0.053536		6.6658	0.0584527
													10.083	1.17283	-0.044266	0.115053	0.215915		6.67171	48.1284			13.6965	2.28906			6.67263	48.4872										10.083	0.082977	0.105889	0.041268	-0.176546	0.053755		6.6699	0.0579565
													10.084	1.17339	-0.045779	0.113834	0.216229		6.67581	48.1273			13.7049	2.28892			6.67673	48.4769										10.084	0.08176	0.105538	0.04219	-0.176729	0.053917		6.67399	0.0587517
													10.085	1.17289	-0.048706	0.111493	0.218319		6.6799	48.1217			13.7133	2.28969			6.68082	48.4745										10.085	0.081338	0.10484	0.043075	-0.176674	0.054273		6.67809	0.0597584
													10.085	1.17202	-0.052397	0.110856	0.219606		6.684	48.1165			13.7218	2.28626			6.68492	48.4776										10.085	0.081268	0.104848	0.043333	-0.176605	0.054805		6.68218	0.0603696
													10.086	1.1714	-0.053393	0.112286	0.221166		6.68809	48.1157			13.7302	2.28409			6.68901	48.4814										10.086	0.081473	0.104356	0.043832	-0.176685	0.055326		6.68628	0.0606669
													10.087	1.17092	-0.054355	0.113699	0.221442		6.69219	48.1186			13.7386	2.28317			6.6931	48.4868										10.087	0.080803	0.104337	0.044035	-0.176995	0.055391		6.69037	0.0597595
													10.087	1.17059	-0.054403	0.113677	0.22019		6.69628	48.1233			13.747	2.28684			6.6972	48.4907										10.087	0.080587	0.104725	0.044532	-0.17725	0.054932		6.69447	0.058382
													10.088	1.16907	-0.054126	0.113765	0.221561		6.70038	48.1283			13.7554	2.28954			6.70129	48.4896										10.088	0.080533	0.104167	0.045076	-0.177236	0.05514		6.69856	0.0579
													10.089	1.1681	-0.052905	0.113955	0.221478		6.70447	48.1328			13.7638	2.2824			6.70539	48.4851										10.089	0.080164	0.103891	0.044995	-0.177032	0.055256		6.70266	0.0582828
													10.089	1.16616	-0.052968	0.114747	0.221564		6.70857	48.1293			13.7723	2.27632			6.70948	48.4816										10.089	0.080732	0.103537	0.045466	-0.176823	0.055484		6.70675	0.0590497
													10.09	1.16575	-0.053856	0.113197	0.22187		6.71266	48.1207			13.7807	2.28027			6.71358	48.4806										10.09	0.080129	0.103348	0.046037	-0.176961	0.055713		6.71085	0.059475
													10.091	1.16595	-0.054507	0.111909	0.220617		6.71676	48.1155			13.7891	2.28201			6.71767	48.4838										10.091	0.080058	0.10284	0.04658	-0.177202	0.055321		6.71494	0.059688
													10.091	1.16536	-0.053688	0.109798	0.218743		6.72085	48.1126			13.7975	2.2755			6.72177	48.491										10.091	0.07978	0.102207	0.047355	-0.177264	0.056185		6.71904	0.0588089
													10.092	1.16562	-0.050554	0.109149	0.217261		6.72495	48.1194			13.8059	2.27414			6.72586	48.4954										10.092	0.078415	0.102273	0.048057	-0.17742	0.055768		6.72313	0.0573463
													10.093	1.1662	-0.046754	0.105987	0.217528		6.72904	48.1275			13.8143	2.2853			6.72996	48.4879										10.093	0.079652	0.102613	0.04851	-0.177762	0.054872		6.72723	0.057318
													10.093	1.16506	-0.045173	0.10433	0.217085		6.73314	48.1296			13.8228	2.28757			6.73405	48.4779										10.093	0.078667	0.103008	0.049232	-0.177828	0.054687		6.73132	0.0582254
													10.094	1.16508	-0.042945	0.104691	0.218295		6.73723	48.1246			13.8312	2.2824			6.73815	48.4786										10.094	0.077799	0.102497	0.049566	-0.177564	0.054116		6.73542	0.0587655
													10.095	1.16469	-0.040808	0.102779	0.21723		6.74133	48.1151			13.8396	2.27902			6.74224	48.4853										10.095	0.077583	0.102461	0.049648	-0.177211	0.054328		6.73951	0.0593047
													10.095	1.16445	-0.039146	0.103104	0.216571		6.74542	48.1128			13.848	2.28115			6.74634	48.4909										10.095	0.077879	0.102194	0.049781	-0.176775	0.054821		6.74361	0.0590637
													10.096	1.16528	-0.038787	0.103405	0.217132		6.74952	48.118			13.8564	2.28974			6.75043	48.4943										10.096	0.077702	0.102422	0.050173	-0.176599	0.054141		6.7477	0.0581975
													10.097	1.16492	-0.03798	0.101992	0.216822		6.75361	48.129			13.8649	2.2951			6.75453	48.4937										10.097	0.079099	0.103208	0.050146	-0.176692	0.054183		6.7518	0.0578998
													10.097	1.16337	-0.038701	0.100834	0.217597		6.75771	48.1346			13.8733	2.29592			6.75862	48.4888										10.097	0.079429	0.104476	0.050161	-0.176897	0.053815		6.75589	0.0579989
													10.098	1.16342	-0.037235	0.101051	0.217033		6.7618	48.1314			13.8817	2.29438			6.76272	48.4851										10.098	0.07943	0.106005	0.05007	-0.176489	0.054142		6.75999	0.0582125
													10.099	1.16252	-0.038477	0.099598	0.218179		6.7659	48.1238			13.8901	2.29278			6.76681	48.4853										10.099	0.078696	0.10622	0.049992	-0.176005	0.054591		6.76408	0.0591341
													10.099	1.16257	-0.039864	0.097957	0.217638		6.76999	48.1163			13.8985	2.28945			6.77091	48.487										10.099	0.078285	0.106473	0.050678	-0.175889	0.054476		6.76818	0.0593189
													10.1	1.16251	-0.039719	0.100765	0.217742		6.77409	48.1168			13.9069	2.27994			6.775	48.4882										10.1	0.077536	0.107493	0.051485	-0.175801	0.054145		6.77227	0.0587802
													10.101	1.16307	-0.041503	0.100293	0.216254		6.77818	48.122			13.9154	2.22229			6.7791	48.4891										10.101	0.078585	0.107941	0.051623	-0.175775	0.054081		6.77637	0.0583539
													10.101	1.16419	-0.041606	0.096589	0.216005		6.78228	48.1271			13.9238	2.15912			6.78319	48.4892										10.101	0.077845	0.108273	0.051454	-0.175607	0.05333		6.78046	0.0580557
													10.102	1.16444	-0.040235	0.096726	0.216839		6.78637	48.1278			13.9322	2.14728			6.78729	48.4825										10.102	0.078054	0.10853	0.051683	-0.175792	0.053535		6.78456	0.0580699
													10.103	1.1653	-0.043206	0.092958	0.217639		6.79047	48.1261			13.9406	2.14752			6.79138	48.4785										10.103	0.076677	0.10938	0.051751	-0.175911	0.053718		6.78865	0.0588082
													10.103	1.16611	-0.043295	0.092768	0.216546		6.79456	48.1251			13.949	2.14858			6.79548	48.4799										10.103	0.076445	0.109725	0.051354	-0.176347	0.054165		6.79275	0.0601141
													10.104	1.16516	-0.041964	0.091406	0.21817		6.79866	48.1235			13.9574	2.14979			6.79957	48.4807										10.104	0.077612	0.109634	0.051096	-0.176946	0.053827		6.79684	0.0601282
													10.105	1.16353	-0.043939	0.089253	0.21707		6.80275	48.1203			13.9659	2.14694			6.80367	48.4844										10.105	0.077284	0.109694	0.051247	-0.1768	0.053888		6.80094	0.0597164
													10.105	1.16392	-0.046586	0.088445	0.215726		6.80685	48.1249			13.9743	2.14602			6.80776	48.4866										10.105	0.076853	0.110086	0.051943	-0.176245	0.054055		6.80503	0.0594471
													10.106	1.1638	-0.04858	0.088595	0.215762		6.81094	48.1341			13.9827	2.148			6.81186	48.486										10.106	0.077388	0.110279	0.051494	-0.175755	0.054526		6.80913	0.0589216
													10.107	1.16357	-0.050381	0.0874	0.214495		6.81504	48.1354			13.9911	2.14631			6.81595	48.4799										10.107	0.078355	0.110238	0.051219	-0.17539	0.055447		6.81322	0.0584536
													10.107	1.16312	-0.050311	0.085866	0.21345		6.81913	48.1309			13.9995	2.1482			6.82005	48.477										10.107	0.079238	0.10964	0.051602	-0.175114	0.055408		6.81731	0.0590207
													10.108	1.16241	-0.048234	0.084331	0.212694		6.82323	48.127			14.0079	2.15273			6.82414	48.4792										10.108	0.07959	0.109852	0.051752	-0.174843	0.05455		6.82141	0.0595601
													10.109	1.16243	-0.046321	0.086765	0.21151		6.82732	48.1289			14.0164	2.15134			6.82824	48.4836										10.109	0.079558	0.110159	0.051963	-0.175145	0.054504		6.8255	0.0585392
													10.109	1.16177	-0.050166	0.086574	0.210597		6.83141	48.1291			14.0248	2.15221			6.83233	48.4868										10.109	0.079787	0.110257	0.05212	-0.175099	0.05491		6.8296	0.0577293
													10.11	1.16169	-0.050686	0.087056	0.209795		6.83551	48.1293			14.0332	2.1495			6.83643	48.4842										10.11	0.07982	0.110238	0.052464	-0.174596	0.054598		6.83369	0.0576436
													10.111	1.16207	-0.053206	0.087971	0.210697		6.8396	48.1321			14.0416	2.14771			6.84052	48.4816										10.111	0.079066	0.110309	0.052978	-0.173941	0.054159		6.83779	0.0570339
													10.111	1.16187	-0.050826	0.090989	0.211101		6.8437	48.137			14.05	2.15476			6.84462	48.4781										10.111	0.078075	0.10938	0.053482	-0.173492	0.054343		6.84188	0.0572752
													10.112	1.16205	-0.050753	0.088867	0.212333		6.84779	48.1376			14.0585	2.15563			6.84871	48.475										10.112	0.078226	0.109243	0.053545	-0.173362	0.054517		6.84598	0.0586221
													10.113	1.16229	-0.052691	0.089418	0.212844		6.85189	48.1294			14.0669	2.14936			6.85281	48.4713										10.113	0.077685	0.110183	0.053101	-0.173485	0.054353		6.85007	0.0592196
													10.113	1.16211	-0.054277	0.092296	0.209798		6.85598	48.1219			14.0753	2.14825			6.8569	48.4746										10.113	0.077827	0.110102	0.053302	-0.173366	0.05375		6.85417	0.0590632
													10.114	1.16086	-0.053764	0.094248	0.211273		6.86008	48.1248			14.0837	2.14965			6.861	48.4799										10.114	0.079335	0.110536	0.053414	-0.173658	0.053689		6.85826	0.0584394
													10.115	1.16093	-0.052907	0.096256	0.211349		6.86417	48.1345			14.0921	2.15414			6.86509	48.4846										10.115	0.07908	0.110506	0.053634	-0.173735	0.053361		6.86236	0.0576298
													10.115	1.16166	-0.053042	0.095166	0.209161		6.86827	48.1349			14.1005	2.15955			6.86919	48.4854										10.115	0.078666	0.110633	0.053856	-0.17403	0.052668		6.86645	0.0576307
													10.116	1.16207	-0.056663	0.095075	0.207582		6.87236	48.1352			14.109	2.15984			6.87328	48.4794										10.116	0.079689	0.109393	0.053477	-0.17433	0.052774		6.87055	0.0586089
													10.117	1.16125	-0.060676	0.09641	0.205219		6.87646	48.1325			14.1174	2.1594			6.87738	48.4782										10.117	0.08005	0.109413	0.054312	-0.174221	0.052722		6.87464	0.059518
													10.117	1.16216	-0.059966	0.097446	0.205739		6.88055	48.1207			14.1258	2.15718			6.88147	48.4786										10.117	0.080474	0.110131	0.053909	-0.174451	0.052892		6.87874	0.0599575
													10.118	1.16188	-0.060971	0.099077	0.205331		6.88465	48.1188			14.1342	2.15322			6.88556	48.4791										10.118	0.07987	0.110429	0.053043	-0.174511	0.052804		6.88283	0.0595888
													10.119	1.16321	-0.057791	0.099458	0.20521		6.88874	48.1229			14.1426	2.15322			6.88966	48.48										10.119	0.079766	0.110028	0.052864	-0.174316	0.052171		6.88693	0.0587222
													10.119	1.16484	-0.056725	0.098498	0.204481		6.89284	48.1284			14.151	2.15583			6.89375	48.4823										10.119	0.080785	0.110243	0.052312	-0.174544	0.051941		6.89102	0.0578574
													10.12	1.16519	-0.058073	0.096726	0.206449		6.89693	48.1351			14.1595	2.15766			6.89785	48.483										10.12	0.081857	0.110488	0.052517	-0.174259	0.052111		6.89512	0.0577436
													10.121	1.16444	-0.058778	0.097352	0.206344		6.90103	48.1354			14.1679	2.15689			6.90194	48.4804										10.121	0.082333	0.110167	0.052994	-0.173806	0.051669		6.89921	0.0584808
													10.121	1.1641	-0.059225	0.097165	0.205205		6.90512	48.1281			14.1763	2.15419			6.90604	48.4767										10.121	0.082521	0.110489	0.052336	-0.173889	0.051485		6.90331	0.0587654
													10.122	1.1648	-0.062139	0.098533	0.204473		6.90922	48.1222			14.1847	2.1565			6.91013	48.4735										10.122	0.082643	0.1111	0.052376	-0.174151	0.051419		6.9074	0.0585946
													10.123	1.16494	-0.062821	0.09745	0.204086		6.91331	48.1223			14.1931	2.15786			6.91423	48.4758										10.123	0.082817	0.11203	0.052021	-0.174129	0.051865		6.9115	0.057829
													10.123	1.16547	-0.06197	0.097856	0.203731		6.91741	48.125			14.2015	2.15708			6.91832	48.4798										10.123	0.083748	0.113151	0.052337	-0.174309	0.052		6.91559	0.0566503
													10.124	1.16496	-0.061244	0.098086	0.203071		6.9215	48.1286			14.21	2.1553			6.92242	48.4808										10.124	0.085413	0.113791	0.052771	-0.17413	0.052502		6.91969	0.0563236
													10.125	1.16619	-0.060391	0.098538	0.202783		6.9256	48.1296			14.2184	2.15216			6.92651	48.4771										10.125	0.085287	0.114785	0.05266	-0.174104	0.052361		6.92378	0.0560258
													10.125	1.16587	-0.062197	0.099091	0.202799		6.92969	48.1314			14.2268	2.15592			6.93061	48.4728										10.125	0.08631	0.114351	0.05234	-0.174372	0.052585		6.92788	0.05685
													10.126	1.16505	-0.064464	0.101395	0.202249		6.93379	48.1281			14.2352	2.15747			6.9347	48.4702										10.126	0.086275	0.114646	0.052278	-0.17419	0.052496		6.93197	0.0587782
													10.127	1.1672	-0.063708	0.101499	0.202838		6.93788	48.1223			14.2436	2.15351			6.9388	48.4714										10.127	0.087466	0.114281	0.051552	-0.174116	0.052481		6.93607	0.0591629
													10.127	1.16688	-0.063851	0.099893	0.202411		6.94198	48.1266			14.2521	2.14791			6.94289	48.4767										10.127	0.088137	0.114664	0.05175	-0.173905	0.052252		6.94016	0.0590345
													10.128	1.16759	-0.064773	0.101275	0.204235		6.94607	48.1362			14.2605	2.14284			6.94699	48.476										10.128	0.088686	0.113765	0.051928	-0.173681	0.051485		6.94426	0.0581838
													10.129	1.16856	-0.065328	0.10156	0.203972		6.95017	48.1427			14.2689	2.14433			6.95108	48.4765										10.129	0.088866	0.113954	0.05236	-0.173635	0.05143		6.94835	0.0573886
													10.129	1.16817	-0.065983	0.102253	0.203277		6.95426	48.1447			14.2773	2.1468			6.95518	48.4776										10.129	0.089613	0.114465	0.052033	-0.173361	0.05188		6.95245	0.057814
													10.13	1.16913	-0.067112	0.104322	0.203647		6.95836	48.1418			14.2857	2.1467			6.95927	48.476										10.13	0.089099	0.113611	0.052092	-0.172818	0.051882		6.95654	0.057786
													10.131	1.1679	-0.067518	0.10596	0.203419		6.96245	48.1323			14.2941	2.1438			6.96337	48.4779										10.131	0.089428	0.112352	0.052253	-0.172898	0.051894		6.96064	0.05861
													10.131	1.16782	-0.066889	0.107262	0.20459		6.96655	48.1265			14.3026	2.1438			6.96746	48.4786										10.131	0.091477	0.110438	0.052709	-0.173121	0.051345		6.96473	0.0597017
													10.132	1.16952	-0.065899	0.107502	0.205177		6.97064	48.125			14.311	2.14366			6.97156	48.4815										10.132	0.093611	0.110228	0.053599	-0.173052	0.050801		6.96883	0.0592196
													10.133	1.16907	-0.064757	0.10988	0.205103		6.97474	48.1286			14.3194	2.13941			6.97565	48.4855										10.133	0.09297	0.110399	0.053561	-0.173109	0.050767		6.97292	0.0585249
													10.133	1.16905	-0.065184	0.109538	0.205298		6.97883	48.1383			14.3278	2.14096			6.97975	48.484										10.133	0.094258	0.109919	0.052732	-0.173231	0.050659		6.97702	0.0577294
													10.134	1.16788	-0.065641	0.108206	0.205195		6.98293	48.1429			14.3362	2.14791			6.98384	48.4796										10.134	0.093467	0.110131	0.052687	-0.173196	0.050446		6.98111	0.0574033
													10.135	1.16469	-0.063881	0.109131	0.206073		6.98702	48.1402			14.3446	2.15182			6.98794	48.4763										10.135	0.093663	0.110084	0.053079	-0.173101	0.050787		6.98521	0.0585234
													10.135	1.16383	-0.063264	0.109669	0.20625		6.99112	48.1324			14.3531	2.1524			6.99203	48.4749										10.135	0.093065	0.109945	0.052778	-0.173072	0.050943		6.9893	0.0593759
													10.136	1.16259	-0.061375	0.111874	0.20694		6.99521	48.1294			14.3615	2.15018			6.99613	48.4752										10.136	0.093792	0.109313	0.052354	-0.17289	0.05071		6.9934	0.0595596
													10.137	1.16173	-0.061285	0.11405	0.207871		6.99931	48.1284			14.3699	2.15071			7.00022	48.4793										10.137	0.094476	0.109572	0.052531	-0.173019	0.050925		6.99749	0.0586948
													10.137	1.16258	-0.060719	0.115187	0.206447		7.0034	48.1336			14.3783	2.14955			7.00432	48.4798										10.137	0.094434	0.109143	0.0527	-0.17305	0.051187		7.00159	0.0572606
													10.138	1.16343	-0.059391	0.115582	0.206335		7.0075	48.1389			14.3867	2.10976			7.00841	48.4765										10.138	0.094133	0.108652	0.052541	-0.172756	0.051276		7.00568	0.0570054
													10.139	1.16249	-0.060101	0.117094	0.207978		7.01159	48.1371			14.3951	2.04413			7.01251	48.4752										10.139	0.095373	0.108389	0.051958	-0.173009	0.051837		7.00977	0.0574737
													10.139	1.163	-0.061151	0.1168	0.20848		7.01569	48.1378			14.4036	2.01771			7.0166	48.4743										10.139	0.09653	0.108147	0.051899	-0.173271	0.051874		7.01387	0.0588367
													10.14	1.16364	-0.061038	0.118222	0.20859		7.01978	48.1289			14.412	2.02018			7.0207	48.4714										10.14	0.096523	0.108551	0.051582	-0.173322	0.051265		7.01796	0.0592337
													10.141	1.16325	-0.061162	0.12016	0.209798		7.02387	48.1238			14.4204	2.01366			7.02479	48.4735										10.141	0.097361	0.108886	0.050912	-0.173622	0.050628		7.02206	0.0590777
													10.141	1.16388	-0.063707	0.119952	0.211069		7.02797	48.1259			14.4288	2.01187			7.02889	48.4803										10.141	0.097271	0.109043	0.051015	-0.173935	0.050707		7.02615	0.0586948
													10.142	1.163	-0.06673	0.118864	0.212889		7.03206	48.1308			14.4372	2.01457			7.03298	48.4828										10.142	0.09739	0.109023	0.050965	-0.174002	0.050744		7.03025	0.0577577
													10.143	1.16262	-0.067209	0.118507	0.213692		7.03616	48.1362			14.4457	2.01047			7.03708	48.4806										10.143	0.097286	0.109129	0.051129	-0.173939	0.050965		7.03434	0.0569909
													10.143	1.16384	-0.067489	0.11723	0.214704		7.04025	48.1361			14.4541	2.0139			7.04117	48.4737										10.143	0.097967	0.10974	0.051043	-0.174271	0.051016		7.03844	0.0567498
													10.144	1.16467	-0.065823	0.115544	0.215735		7.04435	48.1329			14.4625	2.02389			7.04527	48.471										10.144	0.098598	0.110021	0.050432	-0.174524	0.051079		7.04253	0.0579565
													10.145	1.16563	-0.063762	0.111229	0.216237		7.04844	48.126			14.4709	2.02389			7.04936	48.4751										10.145	0.09865	0.110255	0.05021	-0.174819	0.050613		7.04663	0.0591348
													10.145	1.16516	-0.063505	0.111315	0.2156		7.05254	48.1243			14.4793	2.02245			7.05346	48.475										10.145	0.098013	0.110818	0.050374	-0.174814	0.050521		7.05072	0.0593616
													10.146	1.16516	-0.065062	0.109803	0.216439		7.05663	48.1294			14.4877	2.02563			7.05755	48.4742										10.146	0.098156	0.110288	0.049946	-0.175062	0.050611		7.05482	0.0587931
													10.147	1.1657	-0.065361	0.106906	0.218905		7.06073	48.136			14.4962	1.97546			7.06165	48.4767										10.147	0.097793	0.111088	0.049769	-0.17514	0.050933		7.05891	0.0573044
													10.147	1.16719	-0.065138	0.103645	0.218813		7.06482	48.1392			14.5046	1.91307			7.06574	48.4757										10.147	0.096712	0.11173	0.049705	-0.175075	0.05102		7.06301	0.0568917
													10.148	1.16692	-0.065094	0.102648	0.218039		7.06892	48.1399			14.513	1.89824			7.06983	48.4716										10.148	0.096762	0.11153	0.050136	-0.174849	0.051631		7.0671	0.057744
													10.149	1.16652	-0.065602	0.103917	0.218153		7.07301	48.1341			14.5214	1.89583			7.07393	48.4683										10.149	0.096583	0.111829	0.050266	-0.174778	0.051536		7.0712	0.0584954
													10.149	1.16625	-0.065795	0.10292	0.219705		7.07711	48.1255			14.5298	1.90162			7.07802	48.4718										10.149	0.095935	0.111854	0.050752	-0.174546	0.051999		7.07529	0.0591487
													10.15	1.1669	-0.064475	0.101738	0.221224		7.0812	48.1232			14.5382	1.90457			7.08212	48.4755										10.15	0.096645	0.11162	0.050616	-0.174623	0.051297		7.07939	0.0589502
													10.151	1.16686	-0.063566	0.100403	0.220821		7.0853	48.1236			14.5466	1.90061			7.08621	48.4751										10.151	0.098002	0.11153	0.050832	-0.174413	0.050546		7.08348	0.0579138
													10.151	1.16778	-0.062664	0.098725	0.220421		7.08939	48.1266			14.5551	1.90027			7.09031	48.4725										10.151	0.099105	0.111555	0.050746	-0.173877	0.050346		7.08758	0.0566359
													10.152	1.16773	-0.063588	0.098398	0.220356		7.09349	48.1314			14.5635	1.90939			7.0944	48.4697										10.152	0.100067	0.111811	0.050732	-0.173262	0.050153		7.09167	0.0562247
													10.153	1.16715	-0.065654	0.09757	0.219914		7.09758	48.1331			14.5719	1.91316			7.0985	48.4679										10.153	0.099649	0.112017	0.05051	-0.173215	0.051093		7.09577	0.0573745
													10.153	1.16632	-0.06586	0.098094	0.218133		7.10168	48.1243			14.5803	1.91471			7.10259	48.4668										10.153	0.099782	0.112402	0.049769	-0.173129	0.050494		7.09986	0.0583386
													10.154	1.16636	-0.065397	0.097203	0.218101		7.10577	48.12			14.5887	1.91408			7.10669	48.4691										10.154	0.099437	0.112744	0.049716	-0.1733	0.051395		7.10396	0.0587512
													10.155	1.16675	-0.065532	0.097374	0.218548		7.10987	48.1258			14.5972	1.89013			7.11078	48.4708										10.155	0.098938	0.112721	0.050151	-0.173738	0.051761		7.10805	0.0590062
													10.155	1.16712	-0.066705	0.097506	0.219004		7.11396	48.1304			14.6056	1.82007			7.11488	48.4724										10.155	0.100419	0.112145	0.050152	-0.173636	0.052425		7.11215	0.0579854
													10.156	1.16828	-0.067982	0.097536	0.218747		7.11806	48.1353			14.614	1.76781			7.11897	48.4744										10.156	0.099732	0.11131	0.050164	-0.173956	0.05247		7.11624	0.0573033
													10.157	1.16899	-0.066317	0.097571	0.218491		7.12215	48.1377			14.6224	1.77032			7.12307	48.4723										10.157	0.099754	0.110696	0.049634	-0.173924	0.052272		7.12034	0.0571762
													10.157	1.16838	-0.066344	0.09685	0.218692		7.12625	48.1335			14.6308	1.77597			7.12716	48.4698										10.157	0.097884	0.111338	0.049108	-0.174023	0.051814		7.12443	0.0578425
													10.158	1.1676	-0.066953	0.097768	0.218552		7.13034	48.1261			14.6392	1.78055			7.13126	48.4707										10.158	0.098655	0.111836	0.049074	-0.173976	0.05101		7.12853	0.0587941
													10.159	1.16848	-0.066492	0.096362	0.218993		7.13444	48.1281			14.6477	1.78157			7.13535	48.4723										10.159	0.098121	0.11206	0.04897	-0.174235	0.050556		7.13262	0.0592761
													10.159	1.16755	-0.066277	0.093821	0.219303		7.13853	48.1335			14.6561	1.77978			7.13945	48.4747										10.159	0.097496	0.111886	0.048765	-0.174022	0.050794		7.13672	0.0589642
													10.16	1.16621	-0.067115	0.093731	0.219094		7.14263	48.1373			14.6645	1.77722			7.14354	48.4761										10.16	0.097279	0.112509	0.049094	-0.173871	0.050929		7.14081	0.0577286
													10.161	1.1662	-0.065943	0.093723	0.218972		7.14672	48.1417			14.6729	1.77056			7.14764	48.477										10.161	0.098042	0.113348	0.049245	-0.173835	0.050874		7.14491	0.0569488
													10.161	1.16495	-0.064774	0.090712	0.217959		7.15082	48.1409			14.6813	1.77157			7.15173	48.4747										10.161	0.098477	0.114139	0.04902	-0.174233	0.050883		7.149	0.0565511
													10.162	1.1645	-0.063787	0.088797	0.218113		7.15491	48.1371			14.6898	1.77833			7.15583	48.4703										10.162	0.098317	0.114299	0.049228	-0.174541	0.050248		7.1531	0.0571324
													10.163	1.16434	-0.063742	0.087856	0.218818		7.15901	48.1339			14.6982	1.77679			7.15992	48.4702										10.163	0.09777	0.113484	0.049481	-0.174466	0.049924		7.15719	0.0579278
													10.163	1.16356	-0.063686	0.085816	0.217538		7.1631	48.1316			14.7066	1.77268			7.16402	48.4711										10.163	0.097837	0.113528	0.049567	-0.174832	0.050128		7.16129	0.0580982
													10.164	1.16432	-0.064029	0.085414	0.21662		7.1672	48.1329			14.715	1.77471			7.16811	48.4764										10.164	0.097425	0.113388	0.050109	-0.175206	0.049522		7.16538	0.0578997
													10.165	1.16431	-0.06455	0.085714	0.213557		7.17129	48.1355			14.7234	1.7778			7.17221	48.4789										10.165	0.096546	0.11371	0.050145	-0.175113	0.049195		7.16948	0.0570903
													10.165	1.16354	-0.064187	0.086221	0.211809		7.17539	48.1349			14.7318	1.77423			7.1763	48.476										10.165	0.094939	0.113739	0.049557	-0.174829	0.049738		7.17357	0.0563947
													10.166	1.16367	-0.063786	0.086122	0.211876		7.17948	48.1382			14.7402	1.77191			7.1804	48.4748										10.166	0.094087	0.113536	0.048941	-0.174869	0.049859		7.17767	0.0562813
													10.167	1.16554	-0.063902	0.085195	0.211433		7.18358	48.139			14.7487	1.77766			7.18449	48.4705										10.167	0.093511	0.113616	0.049017	-0.17478	0.049434		7.18176	0.0570481
													10.167	1.1666	-0.064911	0.084381	0.210809		7.18767	48.1333			14.7571	1.7834			7.18859	48.4671										10.167	0.093279	0.112874	0.049053	-0.174541	0.049615		7.18586	0.0576578
													10.168	1.16848	-0.066639	0.083293	0.210919		7.19177	48.1333			14.7655	1.78406			7.19268	48.4713										10.168	0.092745	0.112663	0.049266	-0.17492	0.048826		7.18995	0.0574879
													10.169	1.16899	-0.06577	0.082693	0.210775		7.19586	48.1365			14.7739	1.72017			7.19678	48.4758										10.169	0.091968	0.11354	0.049315	-0.17504	0.048163		7.19405	0.0570328
													10.169	1.16958	-0.066127	0.08259	0.209653		7.19996	48.1401			14.7823	1.65485			7.20087	48.4756										10.169	0.091547	0.114151	0.049376	-0.174921	0.048076		7.19814	0.0560687
													10.17	1.1696	-0.065492	0.082554	0.208226		7.20405	48.1427			14.7907	1.65552			7.20497	48.4723										10.17	0.092542	0.114022	0.048926	-0.17498	0.04752		7.20223	0.0557136
													10.171	1.16995	-0.067093	0.084451	0.207802		7.20814	48.1418			14.7992	1.65499			7.20906	48.4681										10.171	0.092466	0.114736	0.048837	-0.17484	0.047233		7.20633	0.0562524
													10.171	1.17084	-0.066211	0.086006	0.207919		7.21224	48.138			14.8076	1.65301			7.21316	48.4676										10.171	0.09184	0.114794	0.048924	-0.174645	0.047352		7.21042	0.0570903
													10.172	1.17127	-0.065052	0.085878	0.207077		7.21633	48.1315			14.816	1.65007			7.21725	48.4711										10.172	0.090247	0.114301	0.049235	-0.174419	0.047191		7.21452	0.0577438
													10.173	1.17178	-0.064381	0.083675	0.207496		7.22043	48.1308			14.8244	1.64582			7.22135	48.4744										10.173	0.089524	0.11397	0.049319	-0.174143	0.047186		7.21861	0.0582825
													10.173	1.17256	-0.062069	0.085422	0.208277		7.22452	48.1339			14.8328	1.65074			7.22544	48.4778										10.173	0.089237	0.114184	0.04991	-0.174063	0.047551		7.22271	0.0577289
													10.174	1.17288	-0.06036	0.084011	0.207348		7.22862	48.1375			14.8413	1.65524			7.22954	48.4775										10.174	0.087958	0.115005	0.049818	-0.174093	0.047886		7.2268	0.0565805
													10.175	1.17252	-0.057918	0.084659	0.207013		7.23271	48.1414			14.8497	1.65393			7.23363	48.4705										10.175	0.087758	0.114881	0.050266	-0.17424	0.047858		7.2309	0.0566503
													10.175	1.17307	-0.055536	0.084179	0.205792		7.23681	48.1425			14.8581	1.64881			7.23773	48.4651										10.175	0.088186	0.114787	0.049587	-0.174338	0.047769		7.23499	0.0578291
													10.176	1.17393	-0.053616	0.086592	0.206187		7.2409	48.1392			14.8665	1.65461			7.24182	48.4637										10.176	0.088153	0.114359	0.048861	-0.174278	0.047542		7.23909	0.0588357
													10.177	1.17297	-0.051735	0.086482	0.206835		7.245	48.1352			14.8749	1.66383			7.24592	48.4666										10.177	0.088588	0.114616	0.048668	-0.173832	0.047735		7.24318	0.0588932
													10.177	1.17101	-0.051629	0.08793	0.206243		7.24909	48.1303			14.8833	1.65204			7.25001	48.4687										10.177	0.088767	0.114595	0.048481	-0.173301	0.047596		7.24728	0.0584379
													10.178	1.16877	-0.052839	0.090546	0.206154		7.25319	48.132			14.8918	1.64041			7.25411	48.4694										10.178	0.089763	0.113689	0.04939	-0.173151	0.04786		7.25137	0.0572612
													10.179	1.16857	-0.052361	0.089539	0.206227		7.25728	48.1423			14.9002	1.64041			7.2582	48.47										10.179	0.090697	0.113198	0.048811	-0.173214	0.047726		7.25547	0.0565654
													10.179	1.16938	-0.050617	0.090982	0.204804		7.26138	48.1432			14.9086	1.63998			7.26229	48.4674										10.179	0.091441	0.113926	0.049681	-0.173084	0.04768		7.25956	0.0571183
													10.18	1.16887	-0.048456	0.089933	0.203556		7.26547	48.1432			14.917	1.64403			7.26639	48.4615										10.18	0.092837	0.113122	0.050035	-0.172877	0.047892		7.26366	0.0578143
													10.181	1.16759	-0.047661	0.091462	0.203906		7.26957	48.1415			14.9254	1.65079			7.27048	48.4639										10.181	0.093359	0.112369	0.050677	-0.172868	0.048331		7.26775	0.0587516
													10.181	1.16698	-0.047676	0.092069	0.204728		7.27366	48.1374			14.9338	1.6493			7.27458	48.4682										10.181	0.093601	0.11165	0.050721	-0.172929	0.048366		7.27185	0.0591911
													10.182	1.16657	-0.045016	0.092061	0.206533		7.27776	48.1362			14.9423	1.65031			7.27867	48.4703										10.182	0.093859	0.11093	0.05053	-0.173036	0.048656		7.27594	0.0589071
													10.183	1.16555	-0.042047	0.091189	0.205713		7.28185	48.1384			14.9507	1.64843			7.28277	48.4738										10.183	0.093783	0.110822	0.050087	-0.173112	0.048255		7.28004	0.057943
													10.183	1.16318	-0.040189	0.09151	0.205789		7.28595	48.1425			14.9591	1.64109			7.28686	48.478										10.183	0.093936	0.111123	0.04931	-0.172913	0.049123		7.28413	0.0570621
													10.184	1.16229	-0.039918	0.091598	0.206096		7.29004	48.143			14.9675	1.64847			7.29096	48.4758										10.184	0.094046	0.111124	0.04887	-0.172674	0.04947		7.28823	0.0572044
													10.185	1.16138	-0.038705	0.09193	0.206443		7.29414	48.1425			14.9759	1.6562			7.29505	48.47										10.185	0.094105	0.11102	0.049101	-0.172738	0.0495		7.29232	0.0579275
													10.185	1.16068	-0.037931	0.091461	0.207231		7.29823	48.1363			14.9843	1.65393			7.29915	48.4665										10.185	0.093766	0.11101	0.049231	-0.173125	0.049485		7.29642	0.059234
													10.186	1.15932	-0.037548	0.091941	0.207584		7.30233	48.1323			14.9928	1.65065			7.30324	48.4647										10.186	0.093189	0.110495	0.049179	-0.173681	0.048782		7.30051	0.0599438
													10.187	1.15972	-0.034617	0.092674	0.208225		7.30642	48.1363			15.0012	1.64886			7.30734	48.4711										10.187	0.093416	0.110325	0.049187	-0.17396	0.04836		7.30461	0.0600288
													10.187	1.15909	-0.032984	0.092392	0.209893		7.31052	48.1436			15.0096	1.65094			7.31143	48.478										10.187	0.094387	0.1094	0.048573	-0.174001	0.048371		7.3087	0.0595175
													10.188	1.15877	-0.033054	0.092901	0.210902		7.31461	48.1479			15.018	1.65079			7.31553	48.4782										10.188	0.094746	0.110178	0.04826	-0.174267	0.048527		7.3128	0.0588369
													10.189	1.15939	-0.030992	0.090939	0.2112		7.31871	48.1488			15.0264	1.64452			7.31962	48.4728										10.189	0.093545	0.110728	0.048457	-0.174296	0.047984		7.31689	0.0593191
													10.189	1.16016	-0.02881	0.090322	0.211688		7.3228	48.1472			15.0349	1.63911			7.32372	48.4712										10.189	0.093974	0.111424	0.047872	-0.17404	0.04702		7.32099	0.0613225
													10.19	1.15847	-0.028455	0.089099	0.212184		7.3269	48.1413			15.0433	1.63544			7.32781	48.4686										10.19	0.093511	0.112283	0.047555	-0.173839	0.046943		7.32508	0.0636335
													10.191	1.15916	-0.029767	0.086955	0.213322		7.33099	48.1372			15.0517	1.63732			7.33191	48.4703										10.191	0.093794	0.111675	0.04808	-0.173823	0.047428		7.32918	0.0642874
													10.191	1.15761	-0.030417	0.08745	0.214373		7.33509	48.1343			15.0601	1.6422			7.336	48.474										10.191	0.093192	0.110419	0.048197	-0.173663	0.048085		7.33327	0.0639329
													10.192	1.15595	-0.02996	0.088509	0.214277		7.33918	48.1399			15.0685	1.64871			7.3401	48.4742										10.192	0.093585	0.110814	0.047786	-0.173529	0.048377		7.33737	0.0631803
													10.193	1.15618	-0.029383	0.08997	0.214947		7.34328	48.1468			15.0769	1.65263			7.34419	48.4731										10.193	0.094374	0.111426	0.047961	-0.172965	0.048101		7.34146	0.0626126
													10.193	1.15576	-0.027709	0.090576	0.214739		7.34737	48.1487			15.0854	1.64862			7.34829	48.4688										10.193	0.09452	0.110745	0.047199	-0.173293	0.048295		7.34556	0.0628394
													10.194	1.15669	-0.027383	0.09203	0.214673		7.35147	48.1486			15.0938	1.64664			7.35238	48.4675										10.194	0.094494	0.109933	0.046557	-0.173657	0.049067		7.34965	0.0627686
													10.194	1.1576	-0.029293	0.09431	0.213756		7.35556	48.1435			15.1022	1.65205			7.35648	48.4673										10.195	0.094423	0.110217	0.046473	-0.173793	0.049255		7.35375	0.0625701
													10.195	1.15756	-0.029628	0.09597	0.215055		7.35966	48.1421			15.1106	1.6562			7.36057	48.4696										10.195	0.095338	0.109518	0.045936	-0.173577	0.049558		7.35784	0.0620305
													10.196	1.15709	-0.029103	0.09721	0.216097		7.36375	48.1439			15.119	1.65422			7.36467	48.476										10.196	0.096049	0.109906	0.045658	-0.173856	0.050089		7.36194	0.0609368
													10.196	1.15679	-0.028008	0.100502	0.217962		7.36785	48.1462			15.1274	1.6606			7.36876	48.48										10.197	0.095729	0.110042	0.045774	-0.174469	0.049885		7.36603	0.0599727
													10.197	1.15661	-0.026525	0.101538	0.217951		7.37194	48.1482			15.1359	1.66045			7.37286	48.4769										10.197	0.095843	0.109903	0.045618	-0.174364	0.05035		7.37013	0.0602277
													10.198	1.15574	-0.025446	0.099734	0.219093		7.37604	48.1486			15.1443	1.6493			7.37695	48.4721										10.198	0.095198	0.110388	0.045613	-0.17482	0.050628		7.37422	0.0609384
													10.198	1.15684	-0.025401	0.098608	0.219958		7.38013	48.1455			15.1527	1.6423			7.38105	48.4676										10.199	0.094872	0.109757	0.045966	-0.174851	0.051186		7.37832	0.0620868
													10.199	1.15691	-0.023642	0.096922	0.2212		7.38423	48.1366			15.1611	1.64712			7.38514	48.4645										10.199	0.095208	0.10963	0.04629	-0.175103	0.051131		7.38241	0.06301
													10.2	1.15617	-0.020886	0.098483	0.220791		7.38832	48.1319			15.1695	1.65267			7.38924	48.4674										10.2	0.094625	0.109461	0.046263	-0.17535	0.051325		7.3865	0.0632794
													10.2	1.15571	-0.01815	0.099296	0.221481		7.39242	48.1366			15.1779	1.64949			7.39333	48.4718										10.201	0.094574	0.110055	0.046176	-0.175379	0.051273		7.3906	0.0637197
													10.201	1.15428	-0.015088	0.100562	0.222887		7.39651	48.144			15.1864	1.65548			7.39743	48.4716										10.201	0.095297	0.110247	0.045957	-0.175312	0.051867		7.39469	0.0630376
													10.202	1.15426	-0.014012	0.102002	0.223297		7.4006	48.1475			15.1948	1.66499			7.40152	48.4683										10.202	0.096106	0.109484	0.046144	-0.175146	0.05165		7.39879	0.0621444
													10.202	1.15543	-0.013278	0.103147	0.22333		7.4047	48.1498			15.2032	1.66504			7.40562	48.4664										10.203	0.095986	0.108591	0.04601	-0.175326	0.050914		7.40288	0.0618603
													10.203	1.15527	-0.012457	0.102702	0.223533		7.40879	48.1471			15.2116	1.66084			7.40971	48.466										10.203	0.094675	0.109444	0.046265	-0.175506	0.050673		7.40698	0.0626826
													10.204	1.15513	-0.012194	0.100653	0.223991		7.41289	48.1396			15.22	1.66383			7.41381	48.4659										10.204	0.095353	0.108889	0.046135	-0.175634	0.050606		7.41107	0.0636486
													10.204	1.15489	-0.011492	0.100174	0.224161		7.41698	48.1398			15.2285	1.66745			7.4179	48.4707										10.205	0.095426	0.109797	0.04609	-0.175924	0.050815		7.41517	0.0638327
													10.205	1.15406	-0.010506	0.09943	0.223304		7.42108	48.1407			15.2369	1.6603			7.422	48.4749										10.205	0.096559	0.109725	0.046296	-0.176301	0.049846		7.41926	0.0629537
													10.206	1.1528	-0.008213	0.099378	0.223439		7.42517	48.1447			15.2453	1.65794			7.42609	48.4772										10.206	0.096969	0.109865	0.04672	-0.176327	0.049149		7.42336	0.0625132
													10.206	1.15146	-0.007048	0.098784	0.223198		7.42927	48.1488			15.2537	1.66219			7.43019	48.4771										10.207	0.096283	0.1094	0.046754	-0.176855	0.048697		7.42745	0.0629538
													10.207	1.15241	-0.0069	0.098795	0.224716		7.43336	48.1436			15.2621	1.66021			7.43428	48.4715										10.207	0.096055	0.10865	0.047034	-0.177154	0.048678		7.43155	0.0636485
													10.208	1.15252	-0.007095	0.098181	0.224844		7.43746	48.1365			15.2705	1.65442			7.43838	48.4683										10.208	0.096237	0.107807	0.046646	-0.177019	0.049101		7.43564	0.0650261
													10.208	1.15191	-0.008735	0.099261	0.226379		7.44155	48.133			15.279	1.65857			7.44247	48.4688										10.209	0.09567	0.108207	0.047485	-0.176958	0.048674		7.43974	0.0658626
													10.209	1.15131	-0.010223	0.098198	0.2258		7.44565	48.1299			15.2874	1.66108			7.44656	48.475										10.209	0.095695	0.108658	0.047821	-0.176924	0.048099		7.44383	0.06592
													10.21	1.15184	-0.010179	0.100741	0.226103		7.44974	48.1288			15.2958	1.65499			7.45066	48.4788										10.21	0.094275	0.107361	0.04785	-0.177291	0.047576		7.44793	0.0646704
													10.21	1.15194	-0.009716	0.099843	0.225878		7.45384	48.1327			15.3042	1.65495			7.45475	48.4806										10.211	0.093596	0.107263	0.047835	-0.177347	0.04766		7.45202	0.0642451
													10.211	1.15293	-0.00909	0.098118	0.225078		7.45793	48.1405			15.3126	1.65784			7.45885	48.4769										10.211	0.092743	0.107233	0.047156	-0.177578	0.047586		7.45612	0.0649975
													10.212	1.15156	-0.010586	0.100333	0.225487		7.46203	48.141			15.321	1.65842			7.46294	48.4708										10.212	0.092252	0.107172	0.046748	-0.177376	0.048203		7.46021	0.0655504
													10.212	1.15012	-0.012394	0.101946	0.225804		7.46612	48.1346			15.3295	1.65432			7.46704	48.4729										10.213	0.091443	0.106382	0.046759	-0.177472	0.048761		7.46431	0.0666013
													10.213	1.14971	-0.014552	0.102699	0.226069		7.47022	48.1296			15.3379	1.65147			7.47113	48.478										10.213	0.09016	0.106717	0.04691	-0.17765	0.04797		7.4684	0.0675666
													10.214	1.14996	-0.016664	0.104058	0.224736		7.47431	48.1269			15.3463	1.64833			7.47523	48.4825										10.214	0.089519	0.107707	0.046385	-0.177888	0.047255		7.4725	0.0675099
													10.214	1.15006	-0.018532	0.104386	0.223972		7.47841	48.1337			15.3547	1.65055			7.47932	48.4854										10.215	0.08911	0.107599	0.045453	-0.177375	0.047602		7.47659	0.0664877
													10.215	1.15052	-0.020367	0.105547	0.223544		7.4825	48.1405			15.3631	1.65253			7.48342	48.4864										10.215	0.088925	0.107426	0.045378	-0.177257	0.046838		7.48069	0.065878
													10.216	1.15227	-0.021744	0.104269	0.222747		7.4866	48.1426			15.3715	1.652			7.48751	48.4787										10.216	0.089358	0.107987	0.045847	-0.177056	0.046725		7.48478	0.0663032
													10.216	1.15485	-0.021527	0.104478	0.222788		7.49069	48.1413			15.38	1.65432			7.49161	48.4725										10.217	0.08877	0.108032	0.046482	-0.176897	0.046777		7.48888	0.0669566
													10.217	1.15493	-0.020463	0.105106	0.221976		7.49479	48.1358			15.3884	1.65374			7.4957	48.4715										10.217	0.087543	0.108128	0.046765	-0.176933	0.046653		7.49297	0.0675946
													10.218	1.15586	-0.022226	0.105368	0.221024		7.49888	48.1319			15.3968	1.65277			7.4998	48.4745										10.218	0.086822	0.108626	0.046498	-0.177067	0.046788		7.49707	0.0680635
													10.218	1.15608	-0.022547	0.107507	0.220272		7.50298	48.1311			15.4052	1.65707			7.50389	48.4786										10.219	0.086796	0.108548	0.046685	-0.176953	0.046619		7.50116	0.0678353
													10.219	1.15639	-0.021824	0.108045	0.220098		7.50707	48.1378			15.4136	1.65712			7.50799	48.4783										10.219	0.087175	0.108759	0.047431	-0.176532	0.046359		7.50526	0.0666018
													10.22	1.15612	-0.02248	0.108934	0.2199		7.51117	48.1438			15.4221	1.65905			7.51208	48.4736										10.22	0.086979	0.109326	0.047613	-0.176435	0.046538		7.50935	0.0657355
													10.22	1.15567	-0.020881	0.109053	0.219039		7.51526	48.1465			15.4305	1.66417			7.51618	48.4674										10.221	0.086637	0.109832	0.047906	-0.176459	0.046115		7.51345	0.0658489
													10.221	1.15475	-0.018005	0.109107	0.218948		7.51936	48.1456			15.4389	1.65664			7.52027	48.4632										10.221	0.086977	0.109487	0.04842	-0.176424	0.044993		7.51754	0.0666439
													10.222	1.15259	-0.015306	0.109952	0.219519		7.52345	48.1336			15.4473	1.65867			7.52437	48.4633										10.222	0.087404	0.108942	0.048222	-0.176349	0.045208		7.52164	0.0675386
													10.222	1.15136	-0.013192	0.111298	0.220479		7.52755	48.129			15.4557	1.66538			7.52846	48.4699										10.223	0.087234	0.108473	0.048672	-0.176242	0.04601		7.52573	0.0679923
													10.223	1.15198	-0.012248	0.114325	0.220429		7.53164	48.1347			15.4641	1.66349			7.53256	48.4726										10.223	0.087291	0.107867	0.04894	-0.175975	0.046502		7.52983	0.0674671
													10.224	1.15071	-0.011773	0.116693	0.219571		7.53574	48.1363			15.4726	1.66059			7.53665	48.4738										10.224	0.087467	0.107874	0.04948	-0.17578	0.045432		7.53392	0.0668717
													10.224	1.15185	-0.010546	0.115522	0.218285		7.53983	48.1399			15.481	1.65287			7.54075	48.4714										10.225	0.087486	0.108422	0.049426	-0.175458	0.045005		7.53802	0.0671266
													10.225	1.15242	-0.009491	0.114202	0.218805		7.54393	48.1405			15.4894	1.64775			7.54484	48.4709										10.225	0.087189	0.109117	0.049614	-0.176035	0.044807		7.54211	0.0680078
													10.226	1.1526	-0.010188	0.113986	0.217576		7.54802	48.1336			15.4978	1.64833			7.54894	48.4731										10.226	0.086312	0.108488	0.049564	-0.175934	0.044764		7.54621	0.0697091
													10.226	1.15426	-0.013092	0.114658	0.218782		7.55212	48.1315			15.5062	1.64905			7.55303	48.4679										10.227	0.085637	0.108066	0.050138	-0.176313	0.044169		7.5503	0.0705761
													10.227	1.15256	-0.012895	0.113774	0.220429		7.55621	48.1307			15.5146	1.65538			7.55713	48.4681										10.227	0.084769	0.108222	0.049928	-0.176632	0.042929		7.5544	0.0704473
													10.228	1.15208	-0.011067	0.112098	0.221266		7.56031	48.1277			15.5231	1.65528			7.56122	48.4741										10.228	0.083925	0.107444	0.049216	-0.176488	0.043029		7.55849	0.0693556
													10.228	1.15193	-0.011031	0.11105	0.218515		7.5644	48.1336			15.5315	1.65186			7.56532	48.4777										10.229	0.084191	0.107506	0.048983	-0.176499	0.042968		7.56259	0.0687874
													10.229	1.15106	-0.010137	0.110896	0.216287		7.5685	48.1381			15.5399	1.65335			7.56941	48.4742										10.229	0.084466	0.107437	0.048919	-0.176563	0.04309		7.56668	0.0685747
													10.23	1.15143	-0.006197	0.106555	0.215663		7.57259	48.1343			15.5483	1.64862			7.57351	48.4705										10.23	0.083812	0.107641	0.049121	-0.176682	0.043578		7.57078	0.0687166
													10.23	1.15192	-0.004941	0.107739	0.215904		7.57669	48.1305			15.5567	1.64553			7.5776	48.4708										10.231	0.084405	0.108202	0.048185	-0.176341	0.043459		7.57487	0.0699664
													10.231	1.15233	-0.006342	0.109512	0.217386		7.58078	48.1252			15.5651	1.64514			7.5817	48.4714										10.231	0.084562	0.108516	0.04751	-0.176374	0.043161		7.57896	0.0707603
													10.232	1.15185	-0.006586	0.111546	0.217929		7.58488	48.1262			15.5736	1.6436			7.58579	48.4754										10.232	0.08492	0.108462	0.047074	-0.176227	0.042385		7.58306	0.0707179
													10.232	1.15095	-0.007305	0.113605	0.21646		7.58897	48.1295			15.582	1.64693			7.58989	48.4764										10.233	0.086474	0.10842	0.047055	-0.176327	0.041932		7.58715	0.070094
													10.233	1.15045	-0.010711	0.110936	0.217223		7.59306	48.1306			15.5904	1.6521			7.59398	48.4776										10.233	0.08732	0.108171	0.047464	-0.176303	0.04195		7.59125	0.0695825
													10.234	1.15007	-0.013323	0.111322	0.217075		7.59716	48.1338			15.5988	1.65089			7.59808	48.4782										10.234	0.088647	0.107472	0.047052	-0.176427	0.041656		7.59534	0.0692706
													10.234	1.15103	-0.015023	0.109699	0.216604		7.60125	48.1363			15.6072	1.64635			7.60217	48.4719										10.235	0.0887	0.107189	0.046496	-0.176669	0.041577		7.59944	0.069866
													10.235	1.15064	-0.015931	0.109085	0.217008		7.60535	48.1304			15.6157	1.64736			7.60627	48.4709										10.235	0.088244	0.107116	0.045991	-0.17723	0.042206		7.60353	0.070775
													10.236	1.14983	-0.015992	0.109309	0.218758		7.60944	48.1264			15.6241	1.65181			7.61036	48.474										10.236	0.088255	0.107568	0.046071	-0.177535	0.042596		7.60763	0.0714272
													10.236	1.15047	-0.016686	0.108163	0.220334		7.61354	48.1281			15.6325	1.64814			7.61446	48.476										10.237	0.088198	0.107057	0.046	-0.177647	0.042946		7.61172	0.0715272
													10.237	1.15092	-0.015948	0.106494	0.220994		7.61763	48.128			15.6409	1.6436			7.61855	48.481										10.237	0.088193	0.106454	0.046596	-0.177867	0.043061		7.61582	0.0709307
													10.238	1.14966	-0.014257	0.10345	0.221259		7.62173	48.1335			15.6493	1.64828			7.62265	48.4816										10.238	0.08873	0.105886	0.047136	-0.177716	0.042857		7.61991	0.0703352
													10.238	1.15022	-0.014415	0.10391	0.221749		7.62582	48.1399			15.6577	1.652			7.62674	48.4759										10.239	0.088622	0.105981	0.046371	-0.177514	0.043583		7.62401	0.0702355
													10.239	1.1498	-0.015494	0.10496	0.222144		7.62992	48.1445			15.6662	1.64538			7.63084	48.4709										10.239	0.087267	0.1062	0.04568	-0.177413	0.044217		7.6281	0.0712436
													10.24	1.15025	-0.016782	0.103672	0.221974		7.63401	48.1401			15.6746	1.63674			7.63493	48.4689										10.24	0.086011	0.106326	0.046015	-0.177316	0.044035		7.6322	0.0715413
													10.24	1.14755	-0.019505	0.102851	0.220764		7.63811	48.1306			15.683	1.64345			7.63902	48.4737										10.241	0.086522	0.106524	0.045277	-0.177178	0.044065		7.63629	0.071641
													10.241	1.14863	-0.020602	0.103821	0.221364		7.6422	48.1298			15.6914	1.64697			7.64312	48.4773										10.241	0.086039	0.107036	0.045167	-0.176932	0.044145		7.64039	0.0720947
													10.242	1.14996	-0.019666	0.104677	0.22091		7.6463	48.1329			15.6998	1.63742			7.64721	48.4787										10.242	0.085015	0.10726	0.045218	-0.176617	0.044475		7.64448	0.0718112
													10.242	1.14991	-0.020157	0.104638	0.221043		7.65039	48.1361			15.7082	1.63809			7.65131	48.4798										10.243	0.084674	0.107069	0.045098	-0.176373	0.044878		7.64858	0.0718256
													10.243	1.15001	-0.021539	0.102782	0.221741		7.65449	48.1403			15.7166	1.64282			7.6554	48.479										10.243	0.084982	0.107159	0.045229	-0.176383	0.04476		7.65267	0.0721659
													10.244	1.15124	-0.020574	0.102522	0.221886		7.65858	48.142			15.7251	1.64736			7.6595	48.4771										10.244	0.085519	0.107192	0.045065	-0.176315	0.04428		7.65677	0.0733729
													10.244	1.14897	-0.020244	0.104146	0.222293		7.66268	48.1347			15.7335	1.64447			7.66359	48.4754										10.245	0.085739	0.107556	0.044814	-0.176306	0.044033		7.66086	0.0742378
													10.245	1.15036	-0.01937	0.103674	0.221977		7.66677	48.1264			15.7419	1.64215			7.66769	48.4793										10.245	0.085984	0.10807	0.044986	-0.176579	0.043916		7.66496	0.0738554
													10.246	1.15008	-0.017864	0.10124	0.221599		7.67087	48.1255			15.7503	1.64461			7.67178	48.4859										10.246	0.087112	0.107861	0.044578	-0.176639	0.043752		7.66905	0.0734716
													10.246	1.15057	-0.014315	0.10089	0.222063		7.67496	48.1301			15.7587	1.64138			7.67588	48.4889										10.247	0.088142	0.10781	0.043493	-0.1767	0.044152		7.67315	0.0728478
													10.247	1.15024	-0.00931	0.098907	0.223724		7.67906	48.1342			15.7672	1.63688			7.67997	48.4866										10.247	0.088267	0.106762	0.043701	-0.176669	0.044455		7.67724	0.0728049
													10.248	1.14951	-0.004387	0.097994	0.224809		7.68315	48.1383			15.7756	1.63249			7.68407	48.4808										10.248	0.088536	0.107012	0.044476	-0.176885	0.043729		7.68134	0.073004
													10.248	1.1477	-0.001054	0.096512	0.225627		7.68725	48.1356			15.784	1.63447			7.68816	48.4773										10.249	0.088139	0.106827	0.044952	-0.177084	0.043599		7.68543	0.0735003
													10.249	1.14676	-0.001072	0.098035	0.225999		7.69134	48.1294			15.7924	1.63133			7.69226	48.4754										10.249	0.087595	0.106838	0.043917	-0.177431	0.043481		7.68953	0.074054
													10.25	1.14415	0.000999	0.096296	0.225432		7.69544	48.1289			15.8008	1.62544			7.69635	48.4761										10.25	0.087888	0.107783	0.043505	-0.177378	0.043125		7.69362	0.0739547
													10.25	1.14379	0.000915	0.096056	0.225642		7.69953	48.1286			15.8092	1.63071			7.70045	48.4799										10.251	0.087667	0.107602	0.043314	-0.177341	0.043317		7.69772	0.073472
													10.251	1.14144	0.002609	0.097482	0.226917		7.70363	48.1334			15.8177	1.63491			7.70454	48.4813										10.251	0.087748	0.108013	0.043272	-0.177238	0.043457		7.70181	0.0728757
													10.252	1.14037	0.004726	0.097758	0.227105		7.70772	48.1428			15.8261	1.64123			7.70864	48.4812										10.252	0.087286	0.107816	0.042697	-0.177177	0.043605		7.70591	0.0727339
													10.252	1.14176	0.004652	0.097107	0.22745		7.71182	48.1502			15.8345	1.64582			7.71273	48.4775										10.253	0.086845	0.107281	0.041498	-0.177373	0.044154		7.71	0.0729756
													10.253	1.14177	0.006038	0.096006	0.227474		7.71591	48.1468			15.8429	1.6436			7.71683	48.4763										10.253	0.086437	0.106198	0.041595	-0.177437	0.044088		7.7141	0.0740956
													10.254	1.14265	0.005369	0.09533	0.226039		7.72001	48.138			15.8513	1.64451			7.72092	48.4786										10.254	0.08576	0.106428	0.041536	-0.177535	0.04442		7.71819	0.0751328
													10.254	1.145	0.004496	0.095162	0.225464		7.7241	48.1374			15.8598	1.64365			7.72502	48.4806										10.255	0.085114	0.106059	0.041654	-0.177317	0.044824		7.72229	0.0756154
													10.255	1.14577	0.004995	0.095702	0.225171		7.7282	48.1393			15.8682	1.63983			7.72911	48.4859										10.255	0.085354	0.106437	0.042126	-0.177348	0.043941		7.72638	0.0754311
													10.256	1.1453	0.003677	0.094	0.223794		7.73229	48.1433			15.8766	1.63553			7.73321	48.4895										10.256	0.084655	0.107079	0.042011	-0.176986	0.043148		7.73048	0.074849
													10.256	1.1449	0.001808	0.090955	0.223116		7.73639	48.144			15.885	1.63312			7.7373	48.4837										10.257	0.08402	0.106932	0.041722	-0.176894	0.042654		7.73457	0.0749199
													10.257	1.14551	0.002368	0.091029	0.222827		7.74048	48.1402			15.8934	1.6365			7.7414	48.4729										10.257	0.083778	0.106183	0.040972	-0.177511	0.043412		7.73867	0.0752606
													10.258	1.14492	0.003755	0.090664	0.22282		7.74458	48.1382			15.9018	1.64075			7.74549	48.4714										10.258	0.084236	0.105133	0.040534	-0.17741	0.043829		7.74276	0.075843
													10.258	1.14563	0.003725	0.09277	0.222176		7.74867	48.1348			15.9102	1.64094			7.74959	48.4717										10.259	0.08353	0.104141	0.040551	-0.177784	0.043684		7.74686	0.0763959
													10.259	1.14553	0.005904	0.091877	0.221853		7.75277	48.1336			15.9187	1.64113			7.75368	48.4734										10.259	0.083429	0.10395	0.040268	-0.177724	0.043208		7.75095	0.076382
													10.26	1.14457	0.006901	0.090994	0.22087		7.75686	48.1363			15.9271	1.63843			7.75778	48.4778										10.26	0.084171	0.103584	0.040191	-0.177392	0.042971		7.75505	0.0756429
													10.26	1.14574	0.007978	0.091486	0.219059		7.76096	48.1407			15.9355	1.63843			7.76187	48.4808										10.261	0.084566	0.103601	0.040799	-0.177322	0.043319		7.75914	0.0745371
													10.261	1.14525	0.007936	0.09255	0.219288		7.76505	48.1412			15.9439	1.64673			7.76597	48.4776										10.261	0.084613	0.104173	0.041176	-0.177116	0.042863		7.76324	0.0742106
													10.262	1.14684	0.008763	0.093438	0.219835		7.76915	48.1412			15.9523	1.64987			7.77006	48.4717										10.262	0.083274	0.103588	0.041514	-0.176781	0.042361		7.76733	0.0751889
													10.262	1.14752	0.00793	0.094909	0.220945		7.77324	48.1386			15.9608	1.64457			7.77416	48.4722										10.263	0.083137	0.103956	0.041626	-0.176317	0.042054		7.77142	0.0772054
													10.263	1.14715	0.004315	0.097974	0.220429		7.77733	48.1332			15.9692	1.63495			7.77825	48.4709										10.263	0.08419	0.103881	0.041429	-0.176239	0.041193		7.77552	0.0777442
													10.264	1.14665	0.003448	0.096258	0.220357		7.78143	48.1308			15.9776	1.62959			7.78235	48.4766										10.264	0.08325	0.102868	0.04213	-0.175923	0.040958		7.77961	0.0769077
													10.264	1.14563	0.003897	0.09388	0.219989		7.78552	48.1344			15.986	1.63162			7.78644	48.484										10.265	0.083337	0.101632	0.042743	-0.176395	0.0407		7.78371	0.0757431
													10.265	1.14427	0.002086	0.093914	0.219409		7.78962	48.141			15.9944	1.63317			7.79054	48.4806										10.265	0.082706	0.101689	0.042567	-0.176207	0.039909		7.7878	0.0750767
													10.266	1.14545	0.00167	0.094288	0.220367		7.79371	48.1416			16.0028	1.63476			7.79463	48.4768										10.266	0.081349	0.101304	0.042596	-0.176423	0.040408		7.7919	0.0755019
													10.266	1.14594	0.002305	0.095795	0.220148		7.79781	48.1447			16.0113	1.63867			7.79873	48.4756										10.267	0.080735	0.100999	0.042673	-0.176386	0.040388		7.79599	0.0760276
													10.267	1.14564	0.003332	0.096021	0.219286		7.8019	48.1422			16.0197	1.64051			7.80282	48.4755										10.267	0.079697	0.101978	0.042993	-0.176342	0.040197		7.80009	0.0766514
													10.268	1.1439	0.0042	0.097621	0.217289		7.806	48.1328			16.0281	1.63901			7.80692	48.4806										10.268	0.079482	0.102032	0.043382	-0.17646	0.040372		7.80418	0.0768931
													10.268	1.14341	0.00346	0.099064	0.216014		7.81009	48.1293			16.0365	1.64138			7.81101	48.4832										10.269	0.080161	0.102039	0.043268	-0.17623	0.039929		7.80828	0.0768787
													10.269	1.14273	0.002562	0.097477	0.215412		7.81419	48.1315			16.0449	1.6476			7.81511	48.4852										10.269	0.079787	0.10182	0.042804	-0.176058	0.040067		7.81237	0.0765809
													10.27	1.14134	0.003935	0.097309	0.214057		7.81828	48.1392			16.0533	1.64582			7.8192	48.4851										10.27	0.079477	0.101597	0.042566	-0.176036	0.040471		7.81647	0.0760554
													10.27	1.13975	0.005223	0.098216	0.213033		7.82238	48.1427			16.0618	1.6422			7.82329	48.4827										10.271	0.079026	0.102058	0.042452	-0.175713	0.040772		7.82056	0.0756868
													10.271	1.1397	0.004784	0.100765	0.213335		7.82647	48.1402			16.0702	1.6506			7.82739	48.4801										10.271	0.07856	0.10242	0.042294	-0.17575	0.041125		7.82466	0.0763679
													10.272	1.13877	0.004989	0.101069	0.213209		7.83057	48.1339			16.0786	1.64987			7.83148	48.4761										10.272	0.078212	0.102514	0.042681	-0.176276	0.040852		7.82875	0.0773903
													10.272	1.13614	0.005684	0.099942	0.213035		7.83466	48.1298			16.087	1.64268			7.83558	48.4782										10.273	0.078385	0.102161	0.042974	-0.17623	0.040069		7.83285	0.0777589
													10.273	1.13312	0.006071	0.099464	0.213242		7.83876	48.1312			16.0954	1.64408			7.83967	48.486										10.273	0.079174	0.10173	0.042271	-0.175932	0.039928		7.83694	0.0772334
													10.274	1.13262	0.006144	0.10005	0.213095		7.84285	48.1365			16.1039	1.64485			7.84377	48.4872										10.274	0.078765	0.101534	0.042146	-0.176027	0.039651		7.84104	0.0760141
													10.274	1.12956	0.006718	0.099506	0.212073		7.84695	48.1404			16.1123	1.64181			7.84786	48.4809										10.275	0.078359	0.10215	0.042031	-0.175984	0.038986		7.84513	0.0764246
													10.275	1.12748	0.008266	0.096738	0.210971		7.85104	48.1384			16.1207	1.6351			7.85196	48.4797										10.275	0.079794	0.10177	0.041688	-0.175837	0.03925		7.84923	0.0772195
													10.276	1.12462	0.009518	0.095544	0.210318		7.85514	48.138			16.1291	1.63186			7.85605	48.4806										10.276	0.080991	0.101518	0.041873	-0.175923	0.039021		7.85332	0.0770778
													10.276	1.12331	0.009222	0.094666	0.209091		7.85923	48.1355			16.1375	1.63539			7.86015	48.478										10.277	0.081493	0.101432	0.042009	-0.175891	0.038908		7.85742	0.077461
													10.277	1.12022	0.007888	0.094507	0.207962		7.86333	48.1333			16.1459	1.63462			7.86424	48.4821										10.277	0.081821	0.101753	0.042152	-0.176019	0.039611		7.86151	0.0777867
													10.278	1.11935	0.005893	0.095038	0.207338		7.86742	48.1351			16.1544	1.63655			7.86834	48.4922										10.278	0.08246	0.102017	0.042682	-0.176036	0.039846		7.86561	0.0770353
													10.278	1.11732	0.004394	0.093099	0.207005		7.87152	48.1393			16.1628	1.64118			7.87243	48.4968										10.279	0.082684	0.101536	0.042619	-0.175898	0.039645		7.8697	0.0762546
													10.279	1.11519	0.002629	0.092032	0.207143		7.87561	48.1476			16.1712	1.64302			7.87653	48.4955										10.279	0.081937	0.10178	0.04294	-0.17626	0.039905		7.8738	0.0767792
													10.28	1.11228	0.000372	0.091742	0.206577		7.87971	48.1463			16.1796	1.64075			7.88062	48.4913										10.28	0.081	0.102487	0.04333	-0.176693	0.039384		7.87789	0.0769358
													10.28	1.11098	-5.3e-05	0.091043	0.205794		7.8838	48.1398			16.188	1.64022			7.88472	48.4865										10.281	0.0806	0.102562	0.042476	-0.176658	0.039046		7.88199	0.0775615
													10.281	1.10954	-0.000555	0.092278	0.204841		7.8879	48.1345			16.1964	1.63862			7.88881	48.4864										10.281	0.08087	0.102676	0.04171	-0.176655	0.038619		7.88608	0.0789226
													10.282	1.10879	0.000557	0.092093	0.202536		7.89199	48.1323			16.2049	1.63674			7.89291	48.4897										10.282	0.081627	0.103203	0.041232	-0.176796	0.03864		7.89018	0.0791072
													10.282	1.10579	0.003269	0.092179	0.202467		7.89609	48.136			16.2133	1.63993			7.897	48.4915										10.283	0.08197	0.102718	0.041965	-0.176815	0.039353		7.89427	0.0781431
													10.283	1.10402	0.00078	0.093606	0.202908		7.90018	48.1395			16.2217	1.63935			7.9011	48.4964										10.283	0.082302	0.101233	0.042368	-0.176989	0.039242		7.89837	0.077248
													10.284	1.1013	-0.000561	0.094675	0.203381		7.90428	48.1423			16.2301	1.63688			7.90519	48.498										10.284	0.082998	0.101273	0.042228	-0.17732	0.039567		7.90246	0.0767512
													10.284	1.09965	-0.00317	0.093195	0.202483		7.90837	48.1431			16.2385	1.63273			7.90929	48.4945										10.285	0.08316	0.100618	0.041768	-0.177488	0.03927		7.90656	0.0768363
													10.285	1.09741	-0.005245	0.092186	0.202502		7.91247	48.1407			16.2469	1.63099			7.91338	48.4913										10.285	0.082997	0.100518	0.041539	-0.177658	0.039116		7.91065	0.0779296
													10.286	1.09404	-0.00433	0.09328	0.203765		7.91656	48.1364			16.2554	1.63037			7.91748	48.493										10.286	0.083577	0.100344	0.041875	-0.177749	0.039352		7.91475	0.0785109
													10.286	1.09216	-0.007156	0.092498	0.204887		7.92066	48.1319			16.2638	1.62795			7.92157	48.5029										10.287	0.085126	0.099869	0.041434	-0.177443	0.038953		7.91884	0.0787811
													10.287	1.09042	-0.008408	0.095214	0.20593		7.92475	48.1313			16.2722	1.62974			7.92567	48.5112										10.287	0.085707	0.099532	0.040948	-0.177552	0.038472		7.92294	0.0783546
													10.288	1.08648	-0.009633	0.095643	0.205759		7.92885	48.1344			16.2806	1.63423			7.92976	48.5166										10.288	0.085985	0.099869	0.040652	-0.178093	0.038528		7.92703	0.077348
													10.288	1.08338	-0.013691	0.096595	0.206131		7.93294	48.1387			16.289	1.64108			7.93386	48.5138										10.289	0.086443	0.099859	0.03982	-0.178335	0.038682		7.93113	0.0771203
													10.289	1.08157	-0.013283	0.097547	0.207176		7.93704	48.1409			16.2975	1.65151			7.93795	48.5125										10.289	0.08691	0.099789	0.039593	-0.178205	0.038677		7.93522	0.0773488
													10.29	1.07909	-0.010381	0.099861	0.20792		7.94113	48.1359			16.3059	1.65446			7.94205	48.5158										10.29	0.087199	0.099922	0.039343	-0.178444	0.039037		7.93932	0.0788801
													10.29	1.07602	-0.009951	0.101008	0.208661		7.94523	48.1296			16.3143	1.6533			7.94614	48.5196										10.291	0.087054	0.100417	0.038579	-0.178709	0.039024		7.94341	0.0796468
													10.291	1.07383	-0.011987	0.103144	0.209909		7.94932	48.126			16.3227	1.65166			7.95024	48.5269										10.291	0.086265	0.10081	0.039061	-0.178683	0.038306		7.94751	0.079179
													10.292	1.07178	-0.014132	0.102376	0.210596		7.95342	48.1285			16.3311	1.64476			7.95433	48.5307										10.292	0.08653	0.101076	0.039042	-0.178845	0.038092		7.9516	0.0785256
													10.292	1.06921	-0.017216	0.104261	0.210548		7.95751	48.1358			16.3395	1.64485			7.95843	48.5344										10.293	0.087013	0.10141	0.038857	-0.178901	0.038558		7.9557	0.0778442
													10.293	1.06689	-0.017598	0.103882	0.210809		7.96161	48.1431			16.348	1.64799			7.96252	48.5327										10.293	0.086527	0.101691	0.039026	-0.17861	0.038833		7.95979	0.0778442
													10.294	1.06309	-0.01876	0.102536	0.211084		7.9657	48.1437			16.3564	1.64717			7.96662	48.5306										10.294	0.086214	0.101786	0.038598	-0.178813	0.038686		7.96388	0.0787247
													10.294	1.05995	-0.020402	0.100984	0.211124		7.96979	48.1342			16.3648	1.64229			7.97071	48.5361										10.295	0.086336	0.10187	0.038731	-0.179261	0.038543		7.96798	0.0795611
													10.295	1.05697	-0.021999	0.10043	0.21141		7.97389	48.1309			16.3732	1.63771			7.97481	48.5454										10.295	0.086393	0.102476	0.039122	-0.179175	0.038609		7.97207	0.0801013
													10.296	1.05386	-0.02187	0.099317	0.211671		7.97798	48.1349			16.3816	1.64712			7.9789	48.5544										10.296	0.086431	0.102264	0.039412	-0.179284	0.038781		7.97617	0.0806831
													10.296	1.05262	-0.022215	0.096411	0.212386		7.98208	48.1368			16.39	1.65214			7.983	48.5582										10.297	0.086483	0.102206	0.039754	-0.179615	0.039455		7.98026	0.0802719
													10.297	1.05058	-0.022608	0.096154	0.213182		7.98617	48.1404			16.3985	1.6507			7.98709	48.5628										10.297	0.086444	0.102327	0.039491	-0.179945	0.040636		7.98436	0.0796612
													10.298	1.04869	-0.024472	0.09761	0.213533		7.99027	48.142			16.4069	1.64833			7.99119	48.5671										10.298	0.08581	0.103262	0.038733	-0.179786	0.041422		7.98845	0.0794495
													10.298	1.04759	-0.022697	0.098211	0.215033		7.99436	48.1425			16.4153	1.64553			7.99528	48.5682										10.299	0.085749	0.103254	0.038597	-0.179415	0.041698		7.99255	0.0805837
													10.299	1.04644	-0.023209	0.098221	0.215714		7.99846	48.1379			16.4237	1.6518			7.99938	48.5704										10.299	0.086102	0.103578	0.038329	-0.179482	0.040763		7.99664	0.082373
													10.3	1.044	-0.023152	0.097819	0.215931		8.00255	48.131			16.4321	1.6507			8.00347	48.5818										10.3	0.085963	0.103685	0.037687	-0.179441	0.040258		8.00074	0.0831386
													10.3	1.04275	-0.021188	0.096749	0.216741		8.00665	48.1276			16.4405	1.64278			8.00757	48.596										10.301	0.085839	0.102712	0.037942	-0.179114	0.040474		8.00483	0.0827131
													10.301	1.04206	-0.020406	0.095355	0.217281		8.01074	48.1311			16.449	1.63964			8.01166	48.604										10.301	0.085886	0.102662	0.037721	-0.17966	0.040171		8.00893	0.0813501
													10.302	1.04008	-0.017311	0.093686	0.217727		8.01484	48.1347			16.4574	1.64601			8.01575	48.6121										10.302	0.08618	0.103592	0.037611	-0.179765	0.040196		8.01302	0.0808255
													10.302	1.03768	-0.016213	0.095744	0.217772		8.01893	48.1339			16.4658	1.65084			8.01985	48.6154										10.303	0.086716	0.103649	0.038291	-0.179823	0.040356		8.01712	0.0810952
													10.303	1.03521	-0.017715	0.096458	0.217907		8.02303	48.1391			16.4742	1.64789			8.02394	48.6184										10.303	0.086564	0.103753	0.038518	-0.17985	0.040706		8.02121	0.0815631
													10.304	1.0321	-0.02048	0.097483	0.218545		8.02712	48.1344			16.4826	1.64408			8.02804	48.6273										10.304	0.086352	0.104035	0.038323	-0.179993	0.039964		8.02531	0.0825571
													10.304	1.03064	-0.022449	0.095086	0.217776		8.03122	48.1255			16.491	1.64321			8.03213	48.6381										10.305	0.086486	0.103911	0.038575	-0.180358	0.040268		8.0294	0.0825991
													10.305	1.029	-0.021706	0.094272	0.218343		8.03531	48.1231			16.4995	1.64577			8.03623	48.6513										10.305	0.08645	0.103978	0.038071	-0.179842	0.040393		8.0335	0.08172
													10.306	1.02954	-0.021521	0.094768	0.218609		8.03941	48.1326			16.5079	1.6477			8.04032	48.6647										10.306	0.086763	0.10429	0.037745	-0.179674	0.040296		8.03759	0.0810808
													10.306	1.03045	-0.021343	0.096083	0.218526		8.0435	48.1417			16.5163	1.65021			8.04442	48.6755										10.306	0.087796	0.104409	0.037331	-0.180041	0.040736		8.04169	0.0810666
													10.307	1.02947	-0.020882	0.094466	0.21933		8.0476	48.1428			16.5247	1.65441			8.04851	48.6777										10.307	0.088524	0.104192	0.037352	-0.180698	0.040798		8.04578	0.0809531
													10.308	1.02929	-0.018901	0.094678	0.219812		8.05169	48.1385			16.5331	1.65577			8.05261	48.6841										10.308	0.089025	0.104194	0.038041	-0.18067	0.042156		8.04988	0.081479
													10.308	1.02951	-0.021507	0.094026	0.221395		8.05579	48.1299			16.5416	1.65311			8.0567	48.6991										10.308	0.089304	0.104644	0.037934	-0.180759	0.041736		8.05397	0.0826132
													10.309	1.03017	-0.021946	0.094125	0.222317		8.05988	48.1289			16.55	1.64543			8.0608	48.714										10.309	0.089013	0.10478	0.038248	-0.180753	0.041966		8.05807	0.0831249
													10.31	1.02806	-0.020833	0.093186	0.222653		8.06398	48.126			16.5584	1.64558			8.06489	48.7304										10.31	0.088346	0.104789	0.037961	-0.18077	0.041931		8.06216	0.0829543
													10.31	1.02954	-0.019765	0.094424	0.223921		8.06807	48.1325			16.5668	1.6491			8.06899	48.7453										10.31	0.088327	0.104811	0.037812	-0.18091	0.041592		8.06626	0.082614
													10.311	1.03063	-0.019486	0.092757	0.225489		8.07217	48.1398			16.5752	1.64398			8.07308	48.7554										10.311	0.087952	0.104642	0.038041	-0.180958	0.041996		8.07035	0.0822876
													10.312	1.02993	-0.020322	0.093904	0.225907		8.07626	48.138			16.5836	1.64553			8.07718	48.7669										10.312	0.088301	0.104634	0.037655	-0.180812	0.041757		8.07445	0.0825428
													10.312	1.03023	-0.019589	0.093963	0.224826		8.08036	48.1406			16.5921	1.64939			8.08127	48.7845										10.312	0.088718	0.103899	0.037189	-0.181251	0.041779		8.07854	0.083707
													10.313	1.03071	-0.01906	0.094592	0.223788		8.08445	48.1381			16.6005	1.6329			8.08537	48.802										10.313	0.088981	0.102749	0.037243	-0.181237	0.042706		8.08264	0.0843885
													10.314	1.03105	-0.019982	0.096184	0.223141		8.08855	48.1304			16.6089	1.56501			8.08946	48.821										10.314	0.089204	0.103234	0.037393	-0.180983	0.042263		8.08673	0.0845728
													10.314	1.032	-0.021932	0.096253	0.224655		8.09264	48.1306			16.6173	1.51379			8.09356	48.8438										10.314	0.089863	0.102864	0.037388	-0.180764	0.04287		8.09083	0.0844023
													10.315	1.03236	-0.026213	0.095819	0.226751		8.09674	48.1362			16.6257	1.51017			8.09765	48.8646										10.315	0.088834	0.103098	0.037735	-0.180903	0.043203		8.09492	0.0837076
													10.316	1.03458	-0.028565	0.095661	0.227102		8.10083	48.1404			16.6341	1.50732			8.10175	48.8765										10.316	0.088662	0.103408	0.037723	-0.180374	0.043314		8.09902	0.0834515
													10.316	1.03552	-0.028708	0.094805	0.22694		8.10493	48.1418			16.6426	1.51403			8.10584	48.8892										10.316	0.088371	0.103548	0.037029	-0.180479	0.04414		8.10311	0.0839773
													10.317	1.03697	-0.028998	0.095166	0.226288		8.10902	48.1346			16.651	1.52605			8.10994	48.9072										10.317	0.087818	0.103258	0.036822	-0.180689	0.043232		8.10721	0.0848847
													10.318	1.03763	-0.02761	0.095614	0.225236		8.11312	48.1253			16.6594	1.52939			8.11403	48.9293										10.318	0.087239	0.103176	0.037273	-0.180414	0.04266		8.1113	0.0854105
													10.318	1.0365	-0.02814	0.094038	0.225329		8.11721	48.12			16.6678	1.52939			8.11813	48.9547										10.318	0.087283	0.103524	0.037538	-0.180441	0.042751		8.1154	0.0854807
													10.319	1.03728	-0.028944	0.093032	0.224629		8.12131	48.1192			16.6762	1.53137			8.12222	48.9799										10.319	0.086274	0.104356	0.037397	-0.180964	0.041603		8.11949	0.0848144
													10.32	1.03561	-0.028511	0.093296	0.223435		8.1254	48.1268			16.6846	1.53262			8.12632	49.0031										10.32	0.084925	0.105133	0.037258	-0.180919	0.041974		8.12359	0.0847576
													10.32	1.03574	-0.026211	0.093701	0.223617		8.1295	48.1336			16.6931	1.53026			8.13041	49.0198										10.32	0.084421	0.104972	0.037322	-0.180729	0.042553		8.12768	0.0850412
													10.321	1.03707	-0.025132	0.094947	0.22432		8.13359	48.135			16.7015	1.52176			8.13451	49.0413										10.321	0.084516	0.104767	0.037488	-0.180946	0.041889		8.13178	0.0848853
													10.322	1.039	-0.023481	0.094749	0.225407		8.13769	48.1287			16.7099	1.52311			8.1386	49.0665										10.322	0.084058	0.105392	0.03814	-0.180584	0.041847		8.13587	0.0858651
													10.322	1.03833	-0.021663	0.09503	0.225333		8.14178	48.1212			16.7183	1.52514			8.1427	49.0951										10.322	0.0834	0.104966	0.039281	-0.180138	0.041608		8.13997	0.0863614
													10.323	1.03816	-0.023382	0.095392	0.224396		8.14588	48.1207			16.7267	1.52123			8.14679	49.1245										10.323	0.0834	0.104778	0.040041	-0.180177	0.041332		8.14406	0.0860204
													10.324	1.03919	-0.023283	0.097299	0.223845		8.14997	48.125			16.7352	1.51862			8.15089	49.1552										10.324	0.083713	0.105079	0.040308	-0.180266	0.041535		8.14816	0.0850705
													10.324	1.03817	-0.022042	0.097304	0.223046		8.15406	48.1334			16.7436	1.51558			8.15498	49.1869										10.324	0.083711	0.105402	0.039404	-0.180135	0.042015		8.15225	0.0844878
													10.325	1.03572	-0.021633	0.096008	0.22355		8.15816	48.1346			16.752	1.52209			8.15908	49.2076										10.325	0.083726	0.105383	0.038916	-0.179822	0.041909		8.15634	0.0848434
													10.326	1.03589	-0.02104	0.095741	0.224538		8.16225	48.1344			16.7604	1.52644			8.16317	49.2322										10.326	0.083211	0.105221	0.039125	-0.179569	0.041931		8.16044	0.085921
													10.326	1.0351	-0.020336	0.095358	0.225342		8.16635	48.1287			16.7688	1.52142			8.16727	49.2613										10.326	0.083468	0.105465	0.038832	-0.179428	0.042896		8.16453	0.0868301
													10.327	1.03553	-0.020031	0.095474	0.226898		8.17044	48.1222			16.7772	1.51514			8.17136	49.2914										10.327	0.083632	0.105054	0.038856	-0.179483	0.043249		8.16863	0.0870711
													10.328	1.03643	-0.019081	0.097296	0.226695		8.17454	48.1244			16.7857	1.5107			8.17546	49.3258										10.328	0.083501	0.104196	0.039011	-0.179864	0.043685		8.17272	0.0874687
													10.328	1.03679	-0.016111	0.098707	0.226487		8.17863	48.1255			16.7941	1.51335			8.17955	49.3584										10.328	0.083554	0.103679	0.039349	-0.179656	0.043817		8.17682	0.0864607
													10.329	1.03785	-0.014482	0.09883	0.226041		8.18273	48.1281			16.8025	1.51669			8.18365	49.3899										10.329	0.083821	0.103451	0.038632	-0.179663	0.043651		8.18091	0.0860495
													10.33	1.03621	-0.012936	0.100682	0.22624		8.18682	48.1324			16.8109	1.51364			8.18774	49.4175										10.33	0.084327	0.103152	0.038926	-0.179809	0.042942		8.18501	0.0868442
													10.33	1.03624	-0.012215	0.101738	0.22611		8.19092	48.13			16.8193	1.51307			8.19184	49.4471										10.33	0.084993	0.103371	0.039047	-0.179517	0.041928		8.1891	0.087015
													10.331	1.03613	-0.010985	0.099646	0.225683		8.19501	48.1233			16.8277	1.51799			8.19593	49.4828										10.331	0.085616	0.103497	0.038953	-0.179707	0.041502		8.1932	0.0875538
													10.332	1.03596	-0.010331	0.098062	0.225123		8.19911	48.1225			16.8361	1.5219			8.20003	49.52										10.332	0.085769	0.103636	0.039378	-0.179961	0.040698		8.19729	0.0883775
													10.332	1.03493	-0.009577	0.097675	0.224603		8.2032	48.1252			16.8446	1.52456			8.20412	49.5556										10.332	0.085406	0.103554	0.039438	-0.180172	0.041401		8.20139	0.0887177
													10.333	1.03371	-0.008647	0.097581	0.224538		8.2073	48.1346			16.853	1.52967			8.20821	49.5898										10.333	0.085276	0.103604	0.040751	-0.18051	0.042042		8.20548	0.0877669
													10.334	1.03333	-0.008411	0.099581	0.22509		8.21139	48.1394			16.8614	1.53634			8.21231	49.6225										10.334	0.085491	0.104033	0.040345	-0.180592	0.041807		8.20958	0.0871285
[truncated: 10,139 more rows]

## Sheet: Figure 2
Fig.2 c	Gel pictures										Fig.2 c (Lines of Gel filtration assay)
											Volume	PHR2+SPX1+InsP6	PHR2+SPX1(R161A)+InsP6	PHR2(H349A)+SPX1+InsP6	PHR2(R356A)+SPX1+InsP6
											ml	mAU	mAU	mAU	mAU
											60	-0.200937	-0.167387	-0.174667	-0.462784
											60.003	-0.201149	-0.167518	-0.175445	-0.46218
											60.006	-0.201056	-0.167993	-0.17563	-0.461957
											60.009	-0.201214	-0.167921	-0.175512	-0.462054
											60.012	-0.201641	-0.167751	-0.175228	-0.462236
											60.015	-0.201561	-0.168032	-0.175245	-0.462133
											60.018	-0.201677	-0.168453	-0.175208	-0.461811
											60.021	-0.20147	-0.168633	-0.175383	-0.461248
											60.024	-0.200328	-0.168359	-0.175675	-0.460932
											60.027	-0.199598	-0.167558	-0.175925	-0.460489
											60.03	-0.198532	-0.167724	-0.176081	-0.459792
											60.033	-0.198119	-0.167815	-0.176204	-0.459622
											60.036	-0.197781	-0.167501	-0.176427	-0.459546
											60.039	-0.19766	-0.167756	-0.17677	-0.459356
											60.042	-0.197505	-0.167806	-0.177163	-0.458991
											60.045	-0.197703	-0.167752	-0.176898	-0.458358
											60.048	-0.197389	-0.167768	-0.17665	-0.458436
											60.051	-0.196419	-0.168297	-0.177068	-0.458536
											60.054	-0.195826	-0.169032	-0.177703	-0.458459
											60.057	-0.195328	-0.169294	-0.178396	-0.458282
											60.06	-0.194365	-0.168771	-0.178749	-0.457931
											60.063	-0.193601	-0.168835	-0.179126	-0.457544
											60.066	-0.192425	-0.168823	-0.179131	-0.4573
											60.069	-0.19192	-0.168866	-0.179555	-0.457467
											60.072	-0.191565	-0.168689	-0.180118	-0.457674
											60.075	-0.190606	-0.168606	-0.179949	-0.458172
											60.078	-0.190538	-0.168857	-0.180024	-0.458958
											60.081	-0.191459	-0.168766	-0.179757	-0.459534
											60.084	-0.19163	-0.169028	-0.179577	-0.460169
											60.087	-0.191347	-0.169179	-0.179729	-0.459865
											60.09	-0.191424	-0.169339	-0.179845	-0.458963
											60.093	-0.191573	-0.169302	-0.179806	-0.459098
											60.096	-0.192143	-0.169595	-0.18036	-0.459771
											60.099	-0.193432	-0.170216	-0.180644	-0.460144
											60.102	-0.19411	-0.170836	-0.181108	-0.46023
											60.105	-0.193846	-0.171084	-0.181447	-0.460435
											60.108	-0.194179	-0.171719	-0.181928	-0.460757
											60.111	-0.194685	-0.172394	-0.181905	-0.460578
											60.114	-0.194372	-0.172709	-0.182005	-0.460869
											60.117	-0.194513	-0.172994	-0.182071	-0.46205
											60.12	-0.194714	-0.173421	-0.181961	-0.463115
											60.123	-0.195788	-0.173588	-0.182159	-0.463441
											60.126	-0.197305	-0.173411	-0.181801	-0.463903
											60.129	-0.198207	-0.173114	-0.181674	-0.463872
											60.132	-0.199264	-0.173261	-0.181779	-0.463892
											60.135	-0.201436	-0.173451	-0.181563	-0.464497
											60.138	-0.203402	-0.173782	-0.181599	-0.464951
											60.141	-0.204703	-0.174154	-0.181765	-0.465493
											60.144	-0.206038	-0.174146	-0.181716	-0.465901
											60.147	-0.206109	-0.174049	-0.181702	-0.465972
											60.15	-0.207312	-0.173983	-0.18153	-0.465412
											60.153	-0.207582	-0.173982	-0.181319	-0.463757
											60.156	-0.207088	-0.173769	-0.181551	-0.462867
											60.159	-0.207212	-0.173508	-0.181805	-0.462889
											60.162	-0.207899	-0.173804	-0.18187	-0.462304
											60.165	-0.208283	-0.173504	-0.182407	-0.461572
											60.168	-0.208287	-0.172867	-0.183216	-0.460933
											60.171	-0.20859	-0.172754	-0.183038	-0.460609
											60.174	-0.209391	-0.172278	-0.182987	-0.460325
											60.177	-0.208783	-0.17205	-0.182344	-0.460553
											60.18	-0.209762	-0.171658	-0.18172	-0.460856
											60.183	-0.210525	-0.171042	-0.181572	-0.460406
											60.186	-0.210202	-0.170177	-0.181803	-0.46041
											60.189	-0.210862	-0.169969	-0.18191	-0.460972
											60.192	-0.211556	-0.169969	-0.182071	-0.4603
											60.195	-0.212675	-0.169463	-0.18203	-0.459357
											60.198	-0.213055	-0.169051	-0.182179	-0.459318
											60.201	-0.212901	-0.168864	-0.182539	-0.459021
											60.204	-0.213054	-0.168852	-0.18248	-0.458689
											60.207	-0.213834	-0.169325	-0.182167	-0.457928
											60.21	-0.213315	-0.169314	-0.182209	-0.457054
											60.213	-0.212812	-0.168872	-0.181987	-0.45663
											60.216	-0.213175	-0.168416	-0.182187	-0.455883
											60.219	-0.212766	-0.168333	-0.182343	-0.454789
											60.222	-0.21316	-0.168063	-0.182348	-0.453771
											60.225	-0.212606	-0.167604	-0.182562	-0.453098
											60.228	-0.212293	-0.167495	-0.182194	-0.453322
											60.231	-0.212666	-0.167568	-0.182082	-0.453384
											60.234	-0.212673	-0.167779	-0.181526	-0.453254
											60.237	-0.212711	-0.167933	-0.181686	-0.454203
											60.24	-0.212185	-0.168441	-0.181134	-0.45563
											60.243	-0.212114	-0.169446	-0.180512	-0.456841
											60.246	-0.211525	-0.169877	-0.180037	-0.457656
											60.249	-0.210015	-0.1698	-0.179802	-0.458327
											60.252	-0.209658	-0.170107	-0.180116	-0.458899
											60.255	-0.208571	-0.170466	-0.180324	-0.458971
											60.258	-0.207825	-0.171187	-0.180353	-0.458686
											60.261	-0.207656	-0.172118	-0.180465	-0.458246
											60.264	-0.207718	-0.171918	-0.180118	-0.45836
											60.267	-0.20704	-0.17193	-0.17976	-0.459554
											60.27	-0.205051	-0.172458	-0.179708	-0.459829
											60.273	-0.203926	-0.172914	-0.179127	-0.459413
											60.276	-0.203197	-0.173018	-0.178468	-0.459726
											60.279	-0.201497	-0.173187	-0.178087	-0.460325
											60.282	-0.200406	-0.173139	-0.177846	-0.461024
											60.285	-0.200959	-0.173226	-0.17731	-0.461565
											60.288	-0.200467	-0.173458	-0.177288	-0.461869
											60.291	-0.199212	-0.173715	-0.177235	-0.461945
											60.294	-0.19793	-0.17395	-0.177044	-0.462522
											60.297	-0.197506	-0.173979	-0.17677	-0.463719
											60.3	-0.19739	-0.173981	-0.17683	-0.464712
											60.303	-0.197997	-0.174079	-0.177166	-0.464489
											60.306	-0.197994	-0.174611	-0.177544	-0.464052
											60.309	-0.197434	-0.174537	-0.17804	-0.463498
											60.312	-0.197759	-0.174216	-0.177612	-0.462415
											60.315	-0.198569	-0.174161	-0.177308	-0.461789
											60.318	-0.19943	-0.173908	-0.177231	-0.461254
											60.321	-0.19951	-0.173264	-0.177652	-0.46111
											60.324	-0.200078	-0.173416	-0.177629	-0.460951
											60.327	-0.200604	-0.173154	-0.17765	-0.460363
											60.33	-0.200857	-0.172573	-0.178032	-0.459919
											60.333	-0.201268	-0.172229	-0.178302	-0.460093
											60.336	-0.20145	-0.171886	-0.178163	-0.460342
											60.339	-0.201059	-0.171957	-0.177862	-0.460143
											60.342	-0.199995	-0.172072	-0.178217	-0.459759
											60.345	-0.199764	-0.171926	-0.178109	-0.46025
											60.348	-0.200438	-0.172203	-0.178177	-0.460579
											60.351	-0.201604	-0.172932	-0.178167	-0.460425
											60.354	-0.202391	-0.173278	-0.178586	-0.460223
											60.357	-0.202701	-0.173316	-0.178515	-0.45941
											60.36	-0.202898	-0.173644	-0.179035	-0.45924
											60.363	-0.202666	-0.173693	-0.179319	-0.459253
											60.366	-0.202427	-0.173719	-0.179135	-0.459191
											60.369	-0.202984	-0.173712	-0.179074	-0.45886
											60.372	-0.202803	-0.17412	-0.179565	-0.458241
											60.375	-0.203222	-0.174716	-0.179616	-0.458415
											60.378	-0.201935	-0.174716	-0.179765	-0.459228
											60.381	-0.200242	-0.173767	-0.179704	-0.459739
											60.384	-0.199997	-0.173937	-0.179686	-0.460027
											60.387	-0.199002	-0.174279	-0.180246	-0.460947
											60.39	-0.19907	-0.174163	-0.180595	-0.461637
											60.393	-0.19865	-0.174061	-0.18032	-0.461929
											60.396	-0.198073	-0.174441	-0.180368	-0.461472
											60.399	-0.197558	-0.174416	-0.181203	-0.460501
											60.402	-0.197921	-0.174144	-0.181466	-0.459994
											60.405	-0.197843	-0.174241	-0.181288	-0.459642
											60.408	-0.197761	-0.173936	-0.181446	-0.459368
											60.411	-0.198455	-0.173887	-0.181666	-0.459564
											60.414	-0.198506	-0.173939	-0.182202	-0.459309
											60.417	-0.199768	-0.174257	-0.182056	-0.459169
											60.42	-0.200851	-0.174019	-0.182459	-0.4593
											60.423	-0.200529	-0.173248	-0.182977	-0.459427
											60.426	-0.199248	-0.172813	-0.183432	-0.459189
											60.429	-0.199358	-0.172681	-0.183564	-0.458791
											60.432	-0.199407	-0.172453	-0.183947	-0.459693
											60.435	-0.198682	-0.172189	-0.183724	-0.460051
											60.438	-0.198832	-0.172516	-0.183414	-0.459867
											60.441	-0.199087	-0.172644	-0.18374	-0.460321
											60.444	-0.199359	-0.172473	-0.183948	-0.461527
											60.447	-0.200243	-0.172472	-0.183558	-0.462661
											60.45	-0.199469	-0.172355	-0.183339	-0.462792
											60.453	-0.200444	-0.172528	-0.183373	-0.463496
											60.456	-0.202835	-0.172965	-0.183177	-0.463967
											60.459	-0.203537	-0.17297	-0.183143	-0.463601
											60.462	-0.203751	-0.172661	-0.182281	-0.462742
											60.465	-0.203452	-0.172439	-0.181681	-0.46133
											60.468	-0.203333	-0.172394	-0.18231	-0.459733
											60.471	-0.203964	-0.172659	-0.182294	-0.458921
											60.474	-0.204105	-0.173011	-0.181838	-0.459828
											60.477	-0.203565	-0.173693	-0.181124	-0.460775
											60.48	-0.203025	-0.174273	-0.180868	-0.461851
											60.483	-0.203249	-0.174439	-0.180383	-0.462295
											60.486	-0.201141	-0.174374	-0.180387	-0.461682
											60.489	-0.200915	-0.174331	-0.180105	-0.461661
											60.492	-0.200909	-0.173913	-0.179579	-0.461904
											60.495	-0.200584	-0.174349	-0.179391	-0.461178
											60.498	-0.200145	-0.17514	-0.179065	-0.461013
											60.501	-0.200376	-0.175637	-0.179164	-0.461851
											60.504	-0.200234	-0.176359	-0.17862	-0.46248
											60.507	-0.199522	-0.176551	-0.178544	-0.462575
											60.51	-0.198952	-0.176648	-0.178876	-0.462655
											60.513	-0.198755	-0.176452	-0.179034	-0.463018
											60.516	-0.198457	-0.176484	-0.179073	-0.46325
											60.519	-0.198686	-0.176748	-0.179304	-0.4628
											60.522	-0.197841	-0.176651	-0.179694	-0.461972
											60.525	-0.197034	-0.176641	-0.179827	-0.461723
											60.528	-0.196011	-0.176617	-0.179767	-0.461061
											60.531	-0.195146	-0.177189	-0.179498	-0.461017
											60.534	-0.195411	-0.177252	-0.17936	-0.461099
											60.537	-0.195149	-0.177163	-0.18001	-0.461218
											60.54	-0.19498	-0.177607	-0.181045	-0.462386
											60.543	-0.195246	-0.178001	-0.180679	-0.464255
											60.546	-0.1944	-0.177652	-0.180356	-0.465465
											60.549	-0.194996	-0.177586	-0.180314	-0.465328
											60.552	-0.195455	-0.177843	-0.18087	-0.464905
											60.555	-0.195751	-0.178033	-0.180399	-0.464239
											60.558	-0.195581	-0.177912	-0.179933	-0.464019
											60.561	-0.19705	-0.178094	-0.179186	-0.464545
											60.564	-0.198309	-0.178474	-0.179625	-0.464669
											60.567	-0.197836	-0.178491	-0.1802	-0.464816
											60.57	-0.197397	-0.178036	-0.180366	-0.465702
											60.573	-0.197762	-0.177789	-0.180476	-0.466066
											60.576	-0.197859	-0.177408	-0.180284	-0.465992
											60.579	-0.198306	-0.176591	-0.180436	-0.465805
											60.582	-0.199912	-0.176741	-0.179714	-0.465424
											60.585	-0.19944	-0.177129	-0.179516	-0.465408
											60.588	-0.200281	-0.177463	-0.179419	-0.465406
											60.591	-0.201223	-0.177204	-0.179207	-0.465695
											60.594	-0.201774	-0.177054	-0.178667	-0.465744
											60.597	-0.20322	-0.177242	-0.178525	-0.465347
											60.6	-0.203476	-0.177094	-0.178524	-0.465356
											60.603	-0.204774	-0.177328	-0.17839	-0.466043
											60.606	-0.20425	-0.177416	-0.178442	-0.465999
											60.609	-0.203661	-0.177589	-0.17868	-0.466322
											60.612	-0.203313	-0.178061	-0.17854	-0.466577
											60.615	-0.202593	-0.17839	-0.178056	-0.466416
											60.618	-0.201263	-0.178488	-0.178175	-0.465811
											60.621	-0.201335	-0.178685	-0.178564	-0.465651
											60.624	-0.201204	-0.178839	-0.178558	-0.465485
											60.627	-0.20049	-0.178223	-0.17876	-0.465594
											60.63	-0.200966	-0.178309	-0.179086	-0.465963
											60.633	-0.199831	-0.178882	-0.179408	-0.466634
											60.636	-0.19919	-0.178937	-0.17998	-0.467013
											60.639	-0.197962	-0.178737	-0.179366	-0.466703
											60.642	-0.19846	-0.178565	-0.17952	-0.465709
											60.645	-0.198156	-0.17868	-0.179864	-0.465377
											60.648	-0.19748	-0.178778	-0.180216	-0.465048
											60.651	-0.197538	-0.178533	-0.180438	-0.464319
											60.654	-0.197162	-0.178468	-0.180416	-0.464636
											60.657	-0.196286	-0.178514	-0.181158	-0.465384
											60.66	-0.197607	-0.178522	-0.181577	-0.465151
											60.663	-0.196906	-0.177909	-0.18192	-0.464635
											60.666	-0.196679	-0.178156	-0.181892	-0.463594
											60.669	-0.195661	-0.178922	-0.182058	-0.463032
											60.672	-0.194394	-0.179012	-0.181727	-0.463033
											60.675	-0.195239	-0.179555	-0.181634	-0.463057
											60.678	-0.194728	-0.179197	-0.181716	-0.462246
											60.681	-0.195025	-0.179041	-0.181845	-0.461563
											60.684	-0.195626	-0.179302	-0.181696	-0.460834
											60.687	-0.195109	-0.179173	-0.181733	-0.46022
											60.69	-0.195605	-0.178747	-0.182039	-0.459422
											60.693	-0.197312	-0.178599	-0.18225	-0.45871
											60.696	-0.197938	-0.178884	-0.182356	-0.458256
											60.699	-0.197353	-0.179138	-0.181981	-0.457612
											60.702	-0.19862	-0.17963	-0.181644	-0.457395
											60.705	-0.197846	-0.179811	-0.181577	-0.457255
											60.708	-0.198112	-0.179788	-0.18145	-0.457041
											60.711	-0.197853	-0.179329	-0.181401	-0.456205
											60.714	-0.197676	-0.179542	-0.181081	-0.456466
											60.717	-0.197189	-0.18009	-0.180391	-0.457071
											60.72	-0.19764	-0.179973	-0.180042	-0.456803
											60.723	-0.198001	-0.179602	-0.179833	-0.456767
											60.726	-0.197442	-0.179792	-0.179792	-0.457927
											60.729	-0.196519	-0.179463	-0.179542	-0.458434
											60.732	-0.195264	-0.178919	-0.179438	-0.458025
											60.735	-0.194951	-0.178553	-0.178861	-0.457497
											60.738	-0.194566	-0.178606	-0.178648	-0.457518
											60.741	-0.19377	-0.177996	-0.178303	-0.457957
											60.744	-0.194174	-0.177149	-0.178544	-0.458164
											60.747	-0.194043	-0.176838	-0.178621	-0.458249
											60.75	-0.193417	-0.176836	-0.179095	-0.458239
											60.753	-0.194116	-0.177537	-0.179404	-0.45924
											60.756	-0.193533	-0.177622	-0.17949	-0.460196
											60.759	-0.193957	-0.177112	-0.179652	-0.46111
											60.762	-0.194483	-0.177047	-0.179497	-0.461691
											60.765	-0.194469	-0.177497	-0.178787	-0.462376
											60.768	-0.194548	-0.176978	-0.178351	-0.46335
											60.771	-0.194154	-0.176364	-0.178483	-0.463236
											60.774	-0.194793	-0.175585	-0.179246	-0.463563
											60.777	-0.193021	-0.175125	-0.179648	-0.463008
											60.78	-0.193853	-0.174723	-0.179822	-0.46248
											60.783	-0.194303	-0.174952	-0.180563	-0.462289
											60.786	-0.194984	-0.175675	-0.180602	-0.463024
											60.789	-0.196158	-0.175562	-0.181019	-0.462981
											60.792	-0.195873	-0.17525	-0.181303	-0.463023
											60.795	-0.196143	-0.175338	-0.180926	-0.46313
											60.798	-0.197111	-0.175946	-0.181173	-0.462965
											60.801	-0.198144	-0.175919	-0.181152	-0.46196
											60.804	-0.199569	-0.176784	-0.181124	-0.461116
											60.807	-0.200346	-0.176613	-0.181199	-0.460712
											60.81	-0.199071	-0.176303	-0.181144	-0.461297
											60.813	-0.198696	-0.176483	-0.18093	-0.461604
											60.816	-0.199825	-0.176911	-0.181516	-0.461708
											60.819	-0.199681	-0.177207	-0.181502	-0.461682
											60.822	-0.19952	-0.177722	-0.181791	-0.462372
											60.825	-0.200018	-0.177982	-0.181371	-0.462489
											60.828	-0.19958	-0.177308	-0.180724	-0.46158
											60.831	-0.199564	-0.177028	-0.180692	-0.461139
											60.834	-0.198032	-0.176883	-0.180198	-0.460908
											60.837	-0.199126	-0.177165	-0.180253	-0.460889
											60.84	-0.199539	-0.177155	-0.180791	-0.460881
											60.843	-0.198525	-0.177195	-0.180806	-0.459784
											60.846	-0.198318	-0.177635	-0.180592	-0.459381
											60.849	-0.197085	-0.177438	-0.180077	-0.459698
											60.852	-0.19831	-0.177711	-0.179765	-0.461037
											60.855	-0.198842	-0.177241	-0.179582	-0.462233
											60.858	-0.198666	-0.175833	-0.179045	-0.462688
											60.861	-0.199049	-0.175253	-0.179041	-0.462502
											60.864	-0.197796	-0.175109	-0.179244	-0.462441
											60.867	-0.197564	-0.175454	-0.179629	-0.461884
											60.87	-0.197379	-0.175491	-0.180071	-0.461434
											60.873	-0.197156	-0.174944	-0.179699	-0.461141
											60.876	-0.196587	-0.174967	-0.179433	-0.460713
											60.879	-0.196238	-0.173985	-0.18006	-0.460124
											60.882	-0.197076	-0.17415	-0.179644	-0.45973
											60.885	-0.19808	-0.174211	-0.180196	-0.459587
											60.888	-0.198527	-0.174129	-0.18082	-0.459414
											60.891	-0.19807	-0.174133	-0.180325	-0.458997
											60.894	-0.197057	-0.173998	-0.180641	-0.459058
											60.897	-0.198622	-0.174004	-0.180281	-0.458344
											60.9	-0.198804	-0.173806	-0.179949	-0.45679
											60.903	-0.198114	-0.174083	-0.180863	-0.456353
											60.906	-0.198723	-0.173827	-0.180985	-0.456034
											60.909	-0.199597	-0.173942	-0.181864	-0.455716
											60.912	-0.198647	-0.173904	-0.182093	-0.455604
											60.915	-0.197956	-0.173749	-0.181866	-0.455501
											60.918	-0.198182	-0.174317	-0.182054	-0.456072
											60.921	-0.199484	-0.174185	-0.181479	-0.456494
											60.924	-0.200584	-0.174777	-0.181698	-0.456186
											60.927	-0.200273	-0.174872	-0.181903	-0.454456
											60.93	-0.1995	-0.174812	-0.182394	-0.452875
											60.933	-0.200548	-0.175651	-0.182602	-0.452482
											60.936	-0.201191	-0.176195	-0.182389	-0.451939
											60.939	-0.201042	-0.175902	-0.181688	-0.451959
											60.942	-0.202052	-0.175448	-0.181656	-0.452614
											60.945	-0.201944	-0.175264	-0.181241	-0.452285
											60.948	-0.201067	-0.175463	-0.181379	-0.452202
											60.951	-0.201051	-0.17545	-0.181611	-0.452719
											60.954	-0.200459	-0.175486	-0.180956	-0.452979
											60.957	-0.200366	-0.175573	-0.181221	-0.452397
											60.96	-0.200405	-0.175859	-0.180471	-0.451088
											60.963	-0.200066	-0.176024	-0.179926	-0.449959
											60.966	-0.199426	-0.17628	-0.180379	-0.448695
											60.969	-0.199898	-0.176114	-0.179895	-0.447627
											60.972	-0.198958	-0.176178	-0.179838	-0.446842
											60.975	-0.198462	-0.175902	-0.180207	-0.447834
											60.978	-0.198311	-0.175491	-0.179804	-0.448658
											60.981	-0.197905	-0.175664	-0.179642	-0.449191
											60.984	-0.19699	-0.176173	-0.179468	-0.449129
											60.987	-0.196752	-0.176025	-0.179278	-0.44886
											60.99	-0.197246	-0.176292	-0.179269	-0.448322
											60.993	-0.196749	-0.176032	-0.179201	-0.447824
											60.996	-0.19586	-0.176193	-0.179465	-0.447305
											60.999	-0.195899	-0.176713	-0.179409	-0.446993
											61.002	-0.196084	-0.176434	-0.179168	-0.446998
											61.005	-0.196262	-0.176623	-0.178748	-0.44744
											61.008	-0.195737	-0.176741	-0.178346	-0.447749
											61.011	-0.194792	-0.176491	-0.178885	-0.448269
											61.014	-0.195569	-0.176581	-0.179106	-0.448473
											61.017	-0.194996	-0.17675	-0.178697	-0.448094
											61.02	-0.195258	-0.177154	-0.178595	-0.448581
											61.023	-0.196643	-0.17657	-0.177826	-0.448949
											61.026	-0.197047	-0.177094	-0.177574	-0.448776
											61.029	-0.198131	-0.17764	-0.177938	-0.448185
											61.032	-0.198088	-0.178007	-0.177918	-0.449038
											61.035	-0.197263	-0.177709	-0.178332	-0.449835
											61.038	-0.198187	-0.178195	-0.178374	-0.450084
											61.041	-0.198305	-0.177693	-0.178684	-0.451306
											61.044	-0.19897	-0.177671	-0.178712	-0.452212
											61.047	-0.199228	-0.177475	-0.179092	-0.453119
											61.05	-0.199707	-0.177536	-0.178877	-0.453443
											61.053	-0.200349	-0.177702	-0.178604	-0.452743
											61.056	-0.20117	-0.178248	-0.179109	-0.452109
											61.059	-0.202402	-0.178146	-0.178709	-0.451965
											61.062	-0.203408	-0.17772	-0.178872	-0.452295
											61.065	-0.203732	-0.177418	-0.178774	-0.453289
											61.068	-0.204459	-0.177511	-0.178972	-0.454075
											61.071	-0.204744	-0.177337	-0.1787	-0.453808
											61.074	-0.204937	-0.176488	-0.17814	-0.453748
											61.077	-0.205684	-0.176642	-0.178125	-0.454366
											61.08	-0.205902	-0.176924	-0.178114	-0.454391
											61.083	-0.206097	-0.176525	-0.178222	-0.453748
											61.086	-0.205968	-0.176436	-0.178016	-0.453611
											61.089	-0.205392	-0.176937	-0.178034	-0.453454
											61.092	-0.205393	-0.177013	-0.178329	-0.452865
											61.095	-0.205241	-0.177076	-0.178175	-0.452104
											61.098	-0.204118	-0.177521	-0.178396	-0.451843
											61.101	-0.203479	-0.177218	-0.17832	-0.451308
											61.104	-0.202706	-0.177142	-0.178477	-0.451055
											61.107	-0.202308	-0.176859	-0.178249	-0.450726
											61.11	-0.20272	-0.176582	-0.17798	-0.450704
											61.113	-0.202975	-0.176639	-0.178135	-0.451613
											61.116	-0.203394	-0.176653	-0.177366	-0.45194
											61.119	-0.203257	-0.177143	-0.177399	-0.451564
											61.122	-0.20329	-0.176865	-0.177016	-0.451608
											61.125	-0.202539	-0.177112	-0.177161	-0.451816
											61.128	-0.203197	-0.177126	-0.177879	-0.452416
[truncated: 11,794 more rows]

## Sheet: Figure 3
Fig.3 b													Fig.3 c (Lines of Gel filtration assay)
[truncated: 13,217 more rows]

[truncated: 10 more sheets: Figure 4, Figure 5, Supplementary Figure 2, Supplementary Figure 3, Supplementary Figure 7, Supplementary Figure 8, Supplementary Figure 9, Supplementary Figure 10, Supplementary Figure 11, Supplementary Figure 12]
